# Supplementary material for: Transcriptomic data from two primary cell models stimulating human monocytes suggest inhibition of oxidative phosphorylation and mitochondrial function by N. meningitidis which is partially up-regulated by IL-10
Source: BMC Immunol. 2017 Oct 27;18:46. doi: 10.1186/s12865-017-0229-5 (PMC5659018; doi:10.1186/s12865-017-0229-5)
Supplement: Supplementary file 2 — GSEA report - Nm + IL-10 vs Nm. (XLS 33 kb) [file 12865_2017_229_MOESM2_ESM.xls]

## Sheet: gsea_report_for_Nm+IL-10_144658
NAME	GS<br> follow link to MSigDB	GS DETAILS	SIZE	ES	NES	NOM p-val	FDR q-val	FWER p-val	RANK AT MAX	LEADING EDGE
HALLMARK_OXIDATIVE_PHOSPHORYLATION	HALLMARK_OXIDATIVE_PHOSPHORYLATION	Details ...	174	-0.607901	-2.16023	0	0	0	3580	tags=60%, list=23%, signal=77%
HALLMARK_MYC_TARGETS_V1	HALLMARK_MYC_TARGETS_V1	Details ...	180	-0.519096	-1.83437	0	0.0027003	0.007	5096	tags=61%, list=33%, signal=89%
HALLMARK_DNA_REPAIR	HALLMARK_DNA_REPAIR	Details ...	133	-0.482007	-1.66379	0.00108108	0.0173847	0.062	4204	tags=50%, list=27%, signal=68%
HALLMARK_ADIPOGENESIS	HALLMARK_ADIPOGENESIS	Details ...	172	-0.473343	-1.65983	0.00104275	0.0141931	0.068	3613	tags=44%, list=23%, signal=57%
HALLMARK_PEROXISOME	HALLMARK_PEROXISOME	Details ...	83	-0.496009	-1.63006	0	0.0160003	0.096	3845	tags=37%, list=25%, signal=49%
HALLMARK_MYC_TARGETS_V2	HALLMARK_MYC_TARGETS_V2	Details ...	50	-0.5385	-1.61485	0.00747198	0.0160657	0.116	4758	tags=60%, list=30%, signal=86%
HALLMARK_P53_PATHWAY	HALLMARK_P53_PATHWAY	Details ...	171	-0.441226	-1.54557	0.00104932	0.0294438	0.236	2068	tags=22%, list=13%, signal=25%
HALLMARK_PROTEIN_SECRETION	HALLMARK_PROTEIN_SECRETION	Details ...	89	-0.466062	-1.53147	0.00674916	0.0299863	0.269	3087	tags=38%, list=20%, signal=47%
HALLMARK_FATTY_ACID_METABOLISM	HALLMARK_FATTY_ACID_METABOLISM	Details ...	131	-0.430419	-1.47221	0.00538793	0.0541276	0.458	4181	tags=45%, list=27%, signal=61%
HALLMARK_PI3K_AKT_MTOR_SIGNALING	HALLMARK_PI3K_AKT_MTOR_SIGNALING	Details ...	96	-0.441993	-1.4642	0.023702	0.0523926	0.487	4282	tags=40%, list=27%, signal=54%
HALLMARK_IL6_JAK_STAT3_SIGNALING	HALLMARK_IL6_JAK_STAT3_SIGNALING	Details ...	80	-0.441792	-1.44082	0.0264672	0.0615218	0.59	1393	tags=29%, list=9%, signal=31%
HALLMARK_IL2_STAT5_SIGNALING	HALLMARK_IL2_STAT5_SIGNALING	Details ...	171	-0.388557	-1.35935	0.0218978	0.128078	0.878	1212	tags=17%, list=8%, signal=18%
HALLMARK_INTERFERON_GAMMA_RESPONSE	HALLMARK_INTERFERON_GAMMA_RESPONSE	Details ...	182	-0.364839	-1.28428	0.0631579	0.233898	0.985	1393	tags=16%, list=9%, signal=17%
HALLMARK_REACTIVE_OXIGEN_SPECIES_PATHWAY	HALLMARK_REACTIVE_OXIGEN_SPECIES_PATHWAY	Details ...	48	-0.419166	-1.28423	0.135741	0.217191	0.985	2226	tags=27%, list=14%, signal=31%
HALLMARK_G2M_CHECKPOINT	HALLMARK_G2M_CHECKPOINT	Details ...	156	-0.362375	-1.27147	0.0746582	0.224946	0.99	3690	tags=32%, list=24%, signal=42%
HALLMARK_UNFOLDED_PROTEIN_RESPONSE	HALLMARK_UNFOLDED_PROTEIN_RESPONSE	Details ...	105	-0.376922	-1.26915	0.0957207	0.214871	0.992	5131	tags=44%, list=33%, signal=65%
HALLMARK_TGF_BETA_SIGNALING	HALLMARK_TGF_BETA_SIGNALING	Details ...	52	-0.408579	-1.26003	0.150367	0.217861	0.996	2268	tags=25%, list=15%, signal=29%
HALLMARK_BILE_ACID_METABOLISM	HALLMARK_BILE_ACID_METABOLISM	Details ...	82	-0.378949	-1.23939	0.135417	0.241055	0.997	2945	tags=28%, list=19%, signal=34%
HALLMARK_NOTCH_SIGNALING	HALLMARK_NOTCH_SIGNALING	Details ...	30	-0.435614	-1.23902	0.192463	0.228943	0.997	1390	tags=23%, list=9%, signal=26%
HALLMARK_GLYCOLYSIS	HALLMARK_GLYCOLYSIS	Details ...	160	-0.352467	-1.23815	0.121564	0.219323	0.997	3512	tags=33%, list=23%, signal=42%
HALLMARK_MTORC1_SIGNALING	HALLMARK_MTORC1_SIGNALING		183	-0.348728	-1.23459	0.0921466	0.215204	0.997	3685	tags=33%, list=24%, signal=42%
HALLMARK_ANDROGEN_RESPONSE	HALLMARK_ANDROGEN_RESPONSE		85	-0.372052	-1.2155	0.151071	0.235033	0.999	4127	tags=36%, list=26%, signal=49%
HALLMARK_COMPLEMENT	HALLMARK_COMPLEMENT		169	-0.328967	-1.15736	0.199166	0.332126	1	3140	tags=33%, list=20%, signal=40%
HALLMARK_E2F_TARGETS	HALLMARK_E2F_TARGETS		148	-0.327299	-1.14641	0.213675	0.34109	1	4268	tags=32%, list=27%, signal=43%
HALLMARK_XENOBIOTIC_METABOLISM	HALLMARK_XENOBIOTIC_METABOLISM		143	-0.297979	-1.03962	0.386924	0.57448	1	2767	tags=25%, list=18%, signal=30%
HALLMARK_PANCREAS_BETA_CELLS	HALLMARK_PANCREAS_BETA_CELLS		24	-0.381327	-1.02582	0.435933	0.587053	1	2005	tags=25%, list=13%, signal=29%
HALLMARK_MITOTIC_SPINDLE	HALLMARK_MITOTIC_SPINDLE		169	-0.289079	-1.01368	0.483563	0.593993	1	2222	tags=17%, list=14%, signal=19%
HALLMARK_UV_RESPONSE_UP	HALLMARK_UV_RESPONSE_UP		142	-0.290488	-1.01097	0.445396	0.578504	1	3345	tags=23%, list=21%, signal=28%
HALLMARK_HEME_METABOLISM	HALLMARK_HEME_METABOLISM		166	-0.272878	-0.953434	0.593256	0.691644	1	2011	tags=17%, list=13%, signal=20%
HALLMARK_HYPOXIA	HALLMARK_HYPOXIA		171	-0.268934	-0.939967	0.596621	0.697943	1	3039	tags=25%, list=19%, signal=30%
HALLMARK_WNT_BETA_CATENIN_SIGNALING	HALLMARK_WNT_BETA_CATENIN_SIGNALING		35	-0.319958	-0.917437	0.590038	0.723465	1	1204	tags=11%, list=8%, signal=12%
HALLMARK_HEDGEHOG_SIGNALING	HALLMARK_HEDGEHOG_SIGNALING		27	-0.306195	-0.843372	0.701823	0.838169	1	2105	tags=19%, list=13%, signal=21%
HALLMARK_ESTROGEN_RESPONSE_EARLY	HALLMARK_ESTROGEN_RESPONSE_EARLY		161	-0.235393	-0.822501	0.806002	0.846367	1	532	tags=6%, list=3%, signal=6%
HALLMARK_SPERMATOGENESIS	HALLMARK_SPERMATOGENESIS		85	-0.243838	-0.796989	0.804545	0.8583	1	3051	tags=24%, list=20%, signal=29%
HALLMARK_APICAL_JUNCTION	HALLMARK_APICAL_JUNCTION		169	-0.208078	-0.733399	0.925026	0.910366	1	3920	tags=25%, list=25%, signal=34%
