# Supplementary material for: Transcriptomic data from two primary cell models stimulating human monocytes suggest inhibition of oxidative phosphorylation and mitochondrial function by N. meningitidis which is partially up-regulated by IL-10
Source: BMC Immunol. 2017 Oct 27;18:46. doi: 10.1186/s12865-017-0229-5 (PMC5659018; doi:10.1186/s12865-017-0229-5)
Supplement: Supplementary file 3 — GSEA report - Enriched in patient plasma w. IL-10 vs IL-10 immunodepleted. (XLS 31 kb) [file 12865_2017_229_MOESM3_ESM.xls]

## Sheet: gsea_report_for_Sepsis_14465836
NAME	GS<br> follow link to MSigDB	GS DETAILS	SIZE	ES	NES	NOM p-val	FDR q-val	FWER p-val	RANK AT MAX	LEADING EDGE
HALLMARK_OXIDATIVE_PHOSPHORYLATION	HALLMARK_OXIDATIVE_PHOSPHORYLATION	Details ...	172	0.551089	2.13764	0	0	0	2819	tags=51%, list=23%, signal=64%
HALLMARK_PEROXISOME	HALLMARK_PEROXISOME	Details ...	71	0.583387	2.04245	0	0	0	1697	tags=31%, list=14%, signal=36%
HALLMARK_MYC_TARGETS_V1	HALLMARK_MYC_TARGETS_V1	Details ...	176	0.467957	1.82044	0	0.00225822	0.01	4322	tags=58%, list=35%, signal=87%
HALLMARK_ADIPOGENESIS	HALLMARK_ADIPOGENESIS	Details ...	153	0.445533	1.72807	0	0.00528953	0.03	2556	tags=42%, list=20%, signal=52%
HALLMARK_MYC_TARGETS_V2	HALLMARK_MYC_TARGETS_V2	Details ...	46	0.531182	1.72173	0.00434153	0.00423163	0.03	5204	tags=83%, list=42%, signal=141%
HALLMARK_P53_PATHWAY	HALLMARK_P53_PATHWAY	Details ...	161	0.441021	1.71572	0	0.00409318	0.035	1755	tags=27%, list=14%, signal=31%
HALLMARK_REACTIVE_OXIGEN_SPECIES_PATHWAY	HALLMARK_REACTIVE_OXIGEN_SPECIES_PATHWAY	Details ...	45	0.523309	1.69165	0.00282486	0.00469814	0.046	1643	tags=36%, list=13%, signal=41%
HALLMARK_DNA_REPAIR	HALLMARK_DNA_REPAIR	Details ...	126	0.415685	1.5789	0.00246914	0.0179882	0.191	3181	tags=45%, list=25%, signal=60%
HALLMARK_FATTY_ACID_METABOLISM	HALLMARK_FATTY_ACID_METABOLISM	Details ...	113	0.421822	1.56731	0.00498753	0.0179841	0.21	2438	tags=40%, list=20%, signal=49%
HALLMARK_GLYCOLYSIS	HALLMARK_GLYCOLYSIS	Details ...	143	0.388823	1.49282	0.00822562	0.0360378	0.401	1645	tags=24%, list=13%, signal=28%
HALLMARK_BILE_ACID_METABOLISM	HALLMARK_BILE_ACID_METABOLISM	Details ...	61	0.439478	1.46221	0.0262794	0.0469739	0.522	1697	tags=25%, list=14%, signal=28%
HALLMARK_E2F_TARGETS	HALLMARK_E2F_TARGETS	Details ...	136	0.36365	1.39741	0.022113	0.0774174	0.729	3430	tags=35%, list=27%, signal=48%
HALLMARK_IL6_JAK_STAT3_SIGNALING	HALLMARK_IL6_JAK_STAT3_SIGNALING	Details ...	73	0.391051	1.37512	0.0456989	0.0877653	0.787	1565	tags=30%, list=13%, signal=34%
HALLMARK_PANCREAS_BETA_CELLS	HALLMARK_PANCREAS_BETA_CELLS	Details ...	17	0.517483	1.34469	0.120579	0.106294	0.881	1188	tags=29%, list=10%, signal=32%
HALLMARK_IL2_STAT5_SIGNALING	HALLMARK_IL2_STAT5_SIGNALING	Details ...	149	0.339945	1.31139	0.041514	0.13125	0.946	941	tags=17%, list=8%, signal=18%
HALLMARK_XENOBIOTIC_METABOLISM	HALLMARK_XENOBIOTIC_METABOLISM	Details ...	126	0.331595	1.26063	0.0987654	0.182352	0.99	1613	tags=25%, list=13%, signal=29%
HALLMARK_HYPOXIA	HALLMARK_HYPOXIA	Details ...	155	0.303675	1.17202	0.163017	0.308419	1	1479	tags=20%, list=12%, signal=22%
HALLMARK_HEME_METABOLISM	HALLMARK_HEME_METABOLISM	Details ...	142	0.274709	1.05434	0.353865	0.551299	1	2816	tags=33%, list=23%, signal=42%
HALLMARK_UV_RESPONSE_UP	HALLMARK_UV_RESPONSE_UP	Details ...	133	0.277702	1.03344	0.396509	0.573485	1	1615	tags=17%, list=13%, signal=20%
HALLMARK_MTORC1_SIGNALING	HALLMARK_MTORC1_SIGNALING	Details ...	175	0.245259	0.964472	0.538182	0.724711	1	3105	tags=29%, list=25%, signal=38%
HALLMARK_ESTROGEN_RESPONSE_LATE	HALLMARK_ESTROGEN_RESPONSE_LATE		117	0.254505	0.954781	0.547289	0.7147	1	2136	tags=21%, list=17%, signal=25%
HALLMARK_PI3K_AKT_MTOR_SIGNALING	HALLMARK_PI3K_AKT_MTOR_SIGNALING		89	0.262872	0.948065	0.554795	0.697864	1	3381	tags=29%, list=27%, signal=40%
HALLMARK_NOTCH_SIGNALING	HALLMARK_NOTCH_SIGNALING		28	0.322124	0.933763	0.567026	0.700507	1	1832	tags=29%, list=15%, signal=33%
HALLMARK_ESTROGEN_RESPONSE_EARLY	HALLMARK_ESTROGEN_RESPONSE_EARLY		122	0.24847	0.92814	0.616162	0.683094	1	2088	tags=18%, list=17%, signal=21%
HALLMARK_UNFOLDED_PROTEIN_RESPONSE	HALLMARK_UNFOLDED_PROTEIN_RESPONSE		101	0.244846	0.898672	0.680745	0.714612	1	3268	tags=33%, list=26%, signal=44%
HALLMARK_G2M_CHECKPOINT	HALLMARK_G2M_CHECKPOINT		139	0.234193	0.894166	0.698511	0.696776	1	3505	tags=29%, list=28%, signal=40%
HALLMARK_ANDROGEN_RESPONSE	HALLMARK_ANDROGEN_RESPONSE		76	0.230058	0.80515	0.824161	0.83267	1	2323	tags=22%, list=19%, signal=27%
