# Supplementary material for: Transcriptomic data from two primary cell models stimulating human monocytes suggest inhibition of oxidative phosphorylation and mitochondrial function by N. meningitidis which is partially up-regulated by IL-10
Source: BMC Immunol. 2017 Oct 27;18:46. doi: 10.1186/s12865-017-0229-5 (PMC5659018; doi:10.1186/s12865-017-0229-5)
Supplement: Supplementary file 4 — GSEA report - Nm vs Nm + IL-10.txt. (XLS 2 kb) [file 12865_2017_229_MOESM4_ESM.xls]

NAME	GS<br> follow link to MSigDB	GS DETAILS	SIZE	ES	NES	NOM p-val	FDR q-val	FWER p-val	RANK AT MAX	LEADING EDGE
HALLMARK_TNFA_SIGNALING_VIA_NFKB	HALLMARK_TNFA_SIGNALING_VIA_NFKB	Details ...	192	0.49991846	2.36187	0	0	0	1436	tags=33%, list=9%, signal=36%
HALLMARK_KRAS_SIGNALING_DN	HALLMARK_KRAS_SIGNALING_DN	Details ...	133	0.45446566	2.0386732	0	0	0	2631	tags=34%, list=17%, signal=40%
HALLMARK_EPITHELIAL_MESENCHYMAL_TRANSITION	HALLMARK_EPITHELIAL_MESENCHYMAL_TRANSITION	Details ...	145	0.38970837	1.8227974	0	0.004119958	0.005	1206	tags=19%, list=8%, signal=21%
HALLMARK_UV_RESPONSE_DN	HALLMARK_UV_RESPONSE_DN	Details ...	107	0.38388732	1.7321624	0	0.006718885	0.011	1851	tags=27%, list=12%, signal=31%
HALLMARK_INFLAMMATORY_RESPONSE	HALLMARK_INFLAMMATORY_RESPONSE	Details ...	180	0.34864345	1.6638173	0	0.014472549	0.026	1446	tags=29%, list=9%, signal=32%
HALLMARK_KRAS_SIGNALING_UP	HALLMARK_KRAS_SIGNALING_UP	Details ...	155	0.34832442	1.629935	0	0.016890028	0.035	1599	tags=24%, list=10%, signal=26%
HALLMARK_APICAL_SURFACE	HALLMARK_APICAL_SURFACE	Details ...	32	0.45948827	1.5959641	0.025	0.018623643	0.046	4194	tags=50%, list=27%, signal=68%
HALLMARK_CHOLESTEROL_HOMEOSTASIS	HALLMARK_CHOLESTEROL_HOMEOSTASIS	Details ...	66	0.3900138	1.5869325	0.006802721	0.017914778	0.05	1537	tags=21%, list=10%, signal=23%
HALLMARK_ALLOGRAFT_REJECTION	HALLMARK_ALLOGRAFT_REJECTION	Details ...	172	0.32500696	1.5664392	0	0.016792553	0.053	778	tags=14%, list=5%, signal=15%
HALLMARK_INTERFERON_ALPHA_RESPONSE	HALLMARK_INTERFERON_ALPHA_RESPONSE	Details ...	96	0.34307614	1.5085555	0	0.02427422	0.08	1474	tags=21%, list=9%, signal=23%
HALLMARK_COAGULATION	HALLMARK_COAGULATION	Details ...	99	0.3327851	1.4647682	0.008695652	0.03171414	0.111	2153	tags=28%, list=14%, signal=33%
HALLMARK_ANGIOGENESIS	HALLMARK_ANGIOGENESIS	Details ...	27	0.3917951	1.3002738	0.11857708	0.08447311	0.292	1640	tags=33%, list=11%, signal=37%
HALLMARK_APOPTOSIS	HALLMARK_APOPTOSIS	Details ...	150	0.27443823	1.2837924	0.057971016	0.08717509	0.32	1410	tags=17%, list=9%, signal=19%
HALLMARK_ESTROGEN_RESPONSE_LATE	HALLMARK_ESTROGEN_RESPONSE_LATE	Details ...	159	0.25558275	1.2013627	0.040816326	0.14105104	0.482	2049	tags=23%, list=13%, signal=27%
HALLMARK_MYOGENESIS	HALLMARK_MYOGENESIS	Details ...	152	0.25187108	1.1869751	0.09090909	0.14604716	0.518	4929	tags=43%, list=32%, signal=63%
