# Supplementary material for: Transcriptomic data from two primary cell models stimulating human monocytes suggest inhibition of oxidative phosphorylation and mitochondrial function by N. meningitidis which is partially up-regulated by IL-10
Source: BMC Immunol. 2017 Oct 27;18:46. doi: 10.1186/s12865-017-0229-5 (PMC5659018; doi:10.1186/s12865-017-0229-5)
Supplement: Supplementary file 5 — GSEA report - Enriched in IL-10 immunodepleted vs patient plasma w. IL-10.tx. (XLS 30 kb) [file 12865_2017_229_MOESM5_ESM.xls]

## Sheet: Supplementary file S4 - GSEA re
NAME	GS<br> follow link to MSigDB	GS DETAILS	SIZE	ES	NES	NOM p-val	FDR q-val	FWER p-val	RANK AT MAX	LEADING EDGE
HALLMARK_INTERFERON_ALPHA_RESPONSE	HALLMARK_INTERFERON_ALPHA_RESPONSE	Details ...	92	-0.651124	-2.78337	0	0	0	1022	tags=40%, list=8%, signal=43%
HALLMARK_TNFA_SIGNALING_VIA_NFKB	HALLMARK_TNFA_SIGNALING_VIA_NFKB	Details ...	185	-0.527492	-2.50527	0	0	0	1082	tags=30%, list=9%, signal=32%
HALLMARK_INFLAMMATORY_RESPONSE	HALLMARK_INFLAMMATORY_RESPONSE	Details ...	169	-0.476583	-2.2258	0	0	0	614	tags=28%, list=5%, signal=29%
HALLMARK_UV_RESPONSE_DN	HALLMARK_UV_RESPONSE_DN	Details ...	90	-0.518609	-2.21091	0	0	0	1370	tags=32%, list=11%, signal=36%
HALLMARK_INTERFERON_GAMMA_RESPONSE	HALLMARK_INTERFERON_GAMMA_RESPONSE	Details ...	175	-0.440817	-2.04672	0	0	0	844	tags=27%, list=7%, signal=29%
HALLMARK_ALLOGRAFT_REJECTION	HALLMARK_ALLOGRAFT_REJECTION	Details ...	150	-0.388604	-1.77209	0	0.00624001	0.018	1133	tags=20%, list=9%, signal=22%
HALLMARK_KRAS_SIGNALING_UP	HALLMARK_KRAS_SIGNALING_UP	Details ...	129	-0.376538	-1.69397	0	0.0101705	0.034	1944	tags=36%, list=16%, signal=43%
HALLMARK_HEDGEHOG_SIGNALING	HALLMARK_HEDGEHOG_SIGNALING	Details ...	21	-0.518848	-1.56576	0.0324484	0.0248504	0.086	1571	tags=33%, list=13%, signal=38%
HALLMARK_ANGIOGENESIS	HALLMARK_ANGIOGENESIS	Details ...	23	-0.484259	-1.53359	0.0345821	0.0271336	0.107	532	tags=35%, list=4%, signal=36%
HALLMARK_MITOTIC_SPINDLE	HALLMARK_MITOTIC_SPINDLE	Details ...	159	-0.327467	-1.52082	0	0.0277474	0.119	1826	tags=30%, list=15%, signal=35%
HALLMARK_EPITHELIAL_MESENCHYMAL_TRANSITION	HALLMARK_EPITHELIAL_MESENCHYMAL_TRANSITION	Details ...	111	-0.326245	-1.42567	0	0.0533143	0.241	1153	tags=20%, list=9%, signal=22%
HALLMARK_KRAS_SIGNALING_DN	HALLMARK_KRAS_SIGNALING_DN	Details ...	70	-0.328558	-1.35432	0.0415094	0.0858165	0.384	2992	tags=39%, list=24%, signal=50%
HALLMARK_APICAL_SURFACE	HALLMARK_APICAL_SURFACE	Details ...	26	-0.379316	-1.24271	0.181818	0.178218	0.684	2519	tags=38%, list=20%, signal=48%
HALLMARK_WNT_BETA_CATENIN_SIGNALING	HALLMARK_WNT_BETA_CATENIN_SIGNALING	Details ...	30	-0.351741	-1.17767	0.223242	0.259743	0.841	2084	tags=33%, list=17%, signal=40%
HALLMARK_PROTEIN_SECRETION	HALLMARK_PROTEIN_SECRETION	Details ...	87	-0.275033	-1.15325	0.178423	0.287192	0.895	1866	tags=22%, list=15%, signal=26%
HALLMARK_CHOLESTEROL_HOMEOSTASIS	HALLMARK_CHOLESTEROL_HOMEOSTASIS	Details ...	61	-0.290282	-1.12969	0.205534	0.313651	0.929	2720	tags=36%, list=22%, signal=46%
HALLMARK_APOPTOSIS	HALLMARK_APOPTOSIS	Details ...	135	-0.24632	-1.12626	0.197605	0.299007	0.931	1339	tags=16%, list=11%, signal=18%
HALLMARK_COAGULATION	HALLMARK_COAGULATION	Details ...	75	-0.276128	-1.10615	0.228571	0.312956	0.953	1353	tags=23%, list=11%, signal=25%
HALLMARK_COMPLEMENT	HALLMARK_COMPLEMENT	Details ...	147	-0.234954	-1.08657	0.217949	0.33339	0.968	1529	tags=19%, list=12%, signal=21%
HALLMARK_TGF_BETA_SIGNALING	HALLMARK_TGF_BETA_SIGNALING	Details ...	50	-0.263778	-0.999339	0.415282	0.524202	0.994	1944	tags=28%, list=16%, signal=33%
HALLMARK_APICAL_JUNCTION	HALLMARK_APICAL_JUNCTION		138	-0.210781	-0.964312	0.565217	0.594586	0.998	1878	tags=19%, list=15%, signal=22%
HALLMARK_SPERMATOGENESIS	HALLMARK_SPERMATOGENESIS		55	-0.241714	-0.928378	0.562069	0.660716	0.999	1918	tags=24%, list=15%, signal=28%
HALLMARK_MYOGENESIS	HALLMARK_MYOGENESIS		104	-0.177505	-0.761752	0.946502	0.926215	1	2535	tags=21%, list=20%, signal=26%
