# Supplementary material for: Transcriptomic data from two primary cell models stimulating human monocytes suggest inhibition of oxidative phosphorylation and mitochondrial function by N. meningitidis which is partially up-regulated by IL-10
Source: BMC Immunol. 2017 Oct 27;18:46. doi: 10.1186/s12865-017-0229-5 (PMC5659018; doi:10.1186/s12865-017-0229-5)
Supplement: Supplementary file 6 — GSEA report - Enriched in ctr vs Nm.txt. (XLS 32 kb) [file 12865_2017_229_MOESM6_ESM.xls]

## Sheet: gsea_report_for_Ctr_14481344421
NAME	GS<br> follow link to MSigDB	GS DETAILS	SIZE	ES	NES	NOM p-val	FDR q-val	FWER p-val	RANK AT MAX	LEADING EDGE
HALLMARK_OXIDATIVE_PHOSPHORYLATION	HALLMARK_OXIDATIVE_PHOSPHORYLATION	Details ...	174	-0.612217	-2.51931	0	0	0	4569	tags=75%, list=29%, signal=104%
HALLMARK_MYC_TARGETS_V1	HALLMARK_MYC_TARGETS_V1	Details ...	180	-0.561316	-2.32109	0	0	0	5471	tags=70%, list=35%, signal=107%
HALLMARK_MYC_TARGETS_V2	HALLMARK_MYC_TARGETS_V2	Details ...	50	-0.565946	-1.93181	0	0.000241667	0.001	3932	tags=60%, list=25%, signal=80%
HALLMARK_ADIPOGENESIS	HALLMARK_ADIPOGENESIS	Details ...	172	-0.462526	-1.91746	0	0.00018125	0.001	4469	tags=49%, list=29%, signal=68%
HALLMARK_PROTEIN_SECRETION	HALLMARK_PROTEIN_SECRETION	Details ...	89	-0.460533	-1.74491	0	0.00285643	0.02	5015	tags=52%, list=32%, signal=76%
HALLMARK_DNA_REPAIR	HALLMARK_DNA_REPAIR	Details ...	133	-0.425985	-1.70964	0.00235849	0.00382464	0.031	5103	tags=60%, list=33%, signal=89%
HALLMARK_TGF_BETA_SIGNALING	HALLMARK_TGF_BETA_SIGNALING	Details ...	52	-0.473345	-1.62862	0.00811908	0.00984386	0.097	2456	tags=35%, list=16%, signal=41%
HALLMARK_FATTY_ACID_METABOLISM	HALLMARK_FATTY_ACID_METABOLISM	Details ...	131	-0.396429	-1.60041	0.00356718	0.0122295	0.132	4593	tags=42%, list=29%, signal=59%
HALLMARK_PEROXISOME	HALLMARK_PEROXISOME	Details ...	83	-0.415429	-1.57066	0.0101781	0.0154729	0.179	5866	tags=53%, list=38%, signal=84%
HALLMARK_MTORC1_SIGNALING	HALLMARK_MTORC1_SIGNALING	Details ...	183	-0.370576	-1.54427	0.00451977	0.0192318	0.239	4618	tags=44%, list=30%, signal=62%
HALLMARK_UNFOLDED_PROTEIN_RESPONSE	HALLMARK_UNFOLDED_PROTEIN_RESPONSE	Details ...	105	-0.3583	-1.39659	0.0264423	0.082776	0.73	3755	tags=37%, list=24%, signal=49%
HALLMARK_REACTIVE_OXIGEN_SPECIES_PATHWAY	HALLMARK_REACTIVE_OXIGEN_SPECIES_PATHWAY	Details ...	48	-0.399697	-1.35838	0.0621693	0.107937	0.846	5998	tags=67%, list=38%, signal=108%
HALLMARK_E2F_TARGETS	HALLMARK_E2F_TARGETS	Details ...	148	-0.326102	-1.31868	0.057377	0.141356	0.934	3821	tags=32%, list=24%, signal=43%
HALLMARK_HEME_METABOLISM	HALLMARK_HEME_METABOLISM	Details ...	166	-0.32233	-1.30956	0.0558087	0.141351	0.944	4687	tags=40%, list=30%, signal=57%
HALLMARK_MITOTIC_SPINDLE	HALLMARK_MITOTIC_SPINDLE	Details ...	169	-0.316036	-1.2985	0.0541475	0.144369	0.96	4460	tags=34%, list=29%, signal=47%
HALLMARK_NOTCH_SIGNALING	HALLMARK_NOTCH_SIGNALING	Details ...	30	-0.415919	-1.28551	0.150838	0.149988	0.97	2673	tags=27%, list=17%, signal=32%
HALLMARK_CHOLESTEROL_HOMEOSTASIS	HALLMARK_CHOLESTEROL_HOMEOSTASIS	Details ...	66	-0.354933	-1.27804	0.108497	0.150109	0.975	941	tags=15%, list=6%, signal=16%
HALLMARK_G2M_CHECKPOINT	HALLMARK_G2M_CHECKPOINT	Details ...	156	-0.298604	-1.21773	0.105826	0.22384	0.999	4111	tags=35%, list=26%, signal=47%
HALLMARK_ANDROGEN_RESPONSE	HALLMARK_ANDROGEN_RESPONSE	Details ...	85	-0.313773	-1.1822	0.192112	0.271431	1	4095	tags=32%, list=26%, signal=43%
HALLMARK_PI3K_AKT_MTOR_SIGNALING	HALLMARK_PI3K_AKT_MTOR_SIGNALING	Details ...	96	-0.304038	-1.16835	0.198999	0.282453	1	4146	tags=36%, list=27%, signal=49%
HALLMARK_GLYCOLYSIS	HALLMARK_GLYCOLYSIS		160	-0.279949	-1.14379	0.219907	0.313836	1	3327	tags=26%, list=21%, signal=33%
HALLMARK_P53_PATHWAY	HALLMARK_P53_PATHWAY		171	-0.27735	-1.13775	0.209989	0.310518	1	3404	tags=27%, list=22%, signal=34%
HALLMARK_XENOBIOTIC_METABOLISM	HALLMARK_XENOBIOTIC_METABOLISM		143	-0.244684	-0.997643	0.469078	0.602337	1	3256	tags=23%, list=21%, signal=29%
HALLMARK_HEDGEHOG_SIGNALING	HALLMARK_HEDGEHOG_SIGNALING		27	-0.306358	-0.915679	0.595304	0.774951	1	2502	tags=26%, list=16%, signal=31%
HALLMARK_UV_RESPONSE_UP	HALLMARK_UV_RESPONSE_UP		142	-0.222488	-0.904791	0.668281	0.767477	1	4667	tags=37%, list=30%, signal=52%
HALLMARK_UV_RESPONSE_DN	HALLMARK_UV_RESPONSE_DN		107	-0.229221	-0.89763	0.668293	0.753244	1	4688	tags=35%, list=30%, signal=49%
HALLMARK_ANGIOGENESIS	HALLMARK_ANGIOGENESIS		27	-0.264154	-0.814358	0.723796	0.884406	1	2275	tags=19%, list=15%, signal=22%
HALLMARK_SPERMATOGENESIS	HALLMARK_SPERMATOGENESIS		85	-0.190112	-0.721454	0.9275	0.969267	1	1099	tags=11%, list=7%, signal=11%
HALLMARK_WNT_BETA_CATENIN_SIGNALING	HALLMARK_WNT_BETA_CATENIN_SIGNALING		35	-0.214948	-0.704292	0.884344	0.94926	1	630	tags=9%, list=4%, signal=9%
