# Supplementary material for: Transcriptomic data from two primary cell models stimulating human monocytes suggest inhibition of oxidative phosphorylation and mitochondrial function by N. meningitidis which is partially up-regulated by IL-10
Source: BMC Immunol. 2017 Oct 27;18:46. doi: 10.1186/s12865-017-0229-5 (PMC5659018; doi:10.1186/s12865-017-0229-5)
Supplement: Supplementary file 7 — GSEA report - Enriched in low LPS plasma vs IL-10 immunodepleted. (XLS 29 kb) [file 12865_2017_229_MOESM7_ESM.xls]

## Sheet: Supplementary file S3 - GSEA re
NAME	GS<br> follow link to MSigDB	GS DETAILS	SIZE	ES	NES	NOM p-val	FDR q-val	FWER p-val	RANK AT MAX	LEADING EDGE
HALLMARK_OXIDATIVE_PHOSPHORYLATION	HALLMARK_OXIDATIVE_PHOSPHORYLATION	Details ...	172	-0.516389	-2.02557	0	0	0	3682	tags=60%, list=30%, signal=85%
HALLMARK_PEROXISOME	HALLMARK_PEROXISOME	Details ...	71	-0.489673	-1.65706	0.00165289	0.0142723	0.052	2992	tags=51%, list=24%, signal=66%
HALLMARK_FATTY_ACID_METABOLISM	HALLMARK_FATTY_ACID_METABOLISM	Details ...	113	-0.41647	-1.52201	0.00297619	0.0466234	0.235	2609	tags=44%, list=21%, signal=55%
HALLMARK_ADIPOGENESIS	HALLMARK_ADIPOGENESIS	Details ...	153	-0.385348	-1.46917	0.0046875	0.0584237	0.352	2480	tags=41%, list=20%, signal=50%
HALLMARK_E2F_TARGETS	HALLMARK_E2F_TARGETS	Details ...	136	-0.351803	-1.32024	0.0462687	0.19241	0.842	2461	tags=32%, list=20%, signal=39%
HALLMARK_GLYCOLYSIS	HALLMARK_GLYCOLYSIS	Details ...	143	-0.34983	-1.3179	0.0459588	0.163543	0.845	1491	tags=21%, list=12%, signal=24%
HALLMARK_DNA_REPAIR	HALLMARK_DNA_REPAIR	Details ...	126	-0.345654	-1.27794	0.0761905	0.197903	0.923	3457	tags=43%, list=28%, signal=59%
HALLMARK_BILE_ACID_METABOLISM	HALLMARK_BILE_ACID_METABOLISM	Details ...	61	-0.366973	-1.21693	0.164983	0.27393	0.984	2992	tags=38%, list=24%, signal=49%
HALLMARK_TGF_BETA_SIGNALING	HALLMARK_TGF_BETA_SIGNALING	Details ...	50	-0.368756	-1.17903	0.212272	0.315834	0.997	3681	tags=42%, list=30%, signal=59%
HALLMARK_HEME_METABOLISM	HALLMARK_HEME_METABOLISM	Details ...	142	-0.313649	-1.17093	0.143297	0.29952	0.997	2446	tags=31%, list=20%, signal=38%
HALLMARK_SPERMATOGENESIS	HALLMARK_SPERMATOGENESIS	Details ...	55	-0.342606	-1.11147	0.276252	0.393171	0.999	1620	tags=24%, list=13%, signal=27%
HALLMARK_REACTIVE_OXIGEN_SPECIES_PATHWAY	HALLMARK_REACTIVE_OXIGEN_SPECIES_PATHWAY	Details ...	45	-0.295868	-0.94355	0.562798	0.824801	1	2510	tags=33%, list=20%, signal=42%
HALLMARK_MITOTIC_SPINDLE	HALLMARK_MITOTIC_SPINDLE	Details ...	159	-0.237888	-0.899385	0.706337	0.889194	1	3106	tags=31%, list=25%, signal=41%
HALLMARK_PI3K_AKT_MTOR_SIGNALING	HALLMARK_PI3K_AKT_MTOR_SIGNALING	Details ...	89	-0.232278	-0.82328	0.82906	1	1	1514	tags=13%, list=12%, signal=15%
HALLMARK_MYC_TARGETS_V1	HALLMARK_MYC_TARGETS_V1	Details ...	176	-0.194945	-0.749864	0.977099	1	1	4469	tags=40%, list=36%, signal=61%
HALLMARK_PROTEIN_SECRETION	HALLMARK_PROTEIN_SECRETION	Details ...	87	-0.208906	-0.728981	0.940226	1	1	2862	tags=21%, list=23%, signal=27%
HALLMARK_MYOGENESIS	HALLMARK_MYOGENESIS	Details ...	104	-0.199839	-0.722598	0.962264	0.956674	1	3239	tags=23%, list=26%, signal=31%
