# Supplementary material for: Transcriptomic data from two primary cell models stimulating human monocytes suggest inhibition of oxidative phosphorylation and mitochondrial function by N. meningitidis which is partially up-regulated by IL-10
Source: BMC Immunol. 2017 Oct 27;18:46. doi: 10.1186/s12865-017-0229-5 (PMC5659018; doi:10.1186/s12865-017-0229-5)
Supplement: Supplementary file 8 — GSEA core enrichment - Oxphos - IL-10 immunodepleted vs low LPS plasma. (XLS 61 kb) [file 12865_2017_229_MOESM8_ESM.xls]

## Sheet: HALLMARK_OXIDATIVE_PHOSPHORYLAT
NAME	PROBE	GENE SYMBOL	GENE_TITLE	RANK IN GENE LIST	RANK METRIC SCORE	RUNNING ES	CORE ENRICHMENT
row_0	FH	FH	fumarate hydratase	253	0.342926	-0.00454925	No
row_1	ATP6V1H	ATP6V1H	ATPase, H+ transporting, lysosomal 50/57kDa, V1 subunit H	587	0.206805	-0.0219555	No
row_2	ALAS1	ALAS1	aminolevulinate, delta-, synthase 1	679	0.187881	-0.0205786	No
row_3	CASP7	CASP7	caspase 7, apoptosis-related cysteine peptidase	739	0.176915	-0.017113	No
row_4	CYCS	CYCS	cytochrome c, somatic	745	0.175078	-0.00934484	No
row_5	ATP6V1C1	ATP6V1C1	ATPase, H+ transporting, lysosomal 42kDa, V1 subunit C1	824	0.160487	-0.00819047	No
row_6	HCCS	HCCS	holocytochrome c synthase (cytochrome c heme-lyase)	1005	0.136292	-0.0164551	No
row_7	TOMM70A	TOMM70A	translocase of outer mitochondrial membrane 70 homolog A (S. cerevisiae)	1051	0.131017	-0.0139948	No
row_8	COX17	COX17	COX17 cytochrome c oxidase assembly homolog (S. cerevisiae)	1061	0.129843	-0.0086638	No
row_9	CYB5A	CYB5A	cytochrome b5 type A (microsomal)	1205	0.114878	-0.0149213	No
row_10	DLST	DLST	dihydrolipoamide S-succinyltransferase (E2 component of 2-oxo-glutarate complex)	1634	0.083966	-0.0457835	No
row_11	HSPA9	null	null	1729	0.0798886	-0.0496926	No
row_12	GLUD1	GLUD1	glutamate dehydrogenase 1	1788	0.0771807	-0.0508025	No
row_13	SUPV3L1	SUPV3L1	suppressor of var1, 3-like 1 (S. cerevisiae)	1927	0.0714927	-0.0586794	No
row_14	GRPEL1	GRPEL1	GrpE-like 1, mitochondrial (E. coli)	2092	0.0654645	-0.0689507	No
row_15	SLC25A12	SLC25A12	solute carrier family 25 (mitochondrial carrier, Aralar), member 12	2305	0.0584726	-0.0834494	No
row_16	OPA1	OPA1	optic atrophy 1 (autosomal dominant)	2514	0.0523592	-0.0979084	No
row_17	MTRR	MTRR	5-methyltetrahydrofolate-homocysteine methyltransferase reductase	2581	0.0504052	-0.100919	No
row_18	COX7B	COX7B	cytochrome c oxidase subunit VIIb	2749	0.0464428	-0.112322	No
row_19	UQCRH	UQCRH	ubiquinol-cytochrome c reductase hinge protein	3089	0.0390322	-0.138049	No
row_20	ATP5G1	ATP5G1	ATP synthase, H+ transporting, mitochondrial F0 complex, subunit C1 (subunit 9)	3939	0.0241903	-0.205916	No
row_21	NDUFA7	NDUFA7	NADH dehydrogenase (ubiquinone) 1 alpha subcomplex, 7, 14.5kDa	4328	0.0173549	-0.236638	No
row_22	TIMM8B	TIMM8B	translocase of inner mitochondrial membrane 8 homolog B (yeast)	4335	0.0172238	-0.236321	No
row_23	DLD	DLD	dihydrolipoamide dehydrogenase	4698	0.0116733	-0.265195	No
row_24	PDHX	PDHX	pyruvate dehydrogenase complex, component X	4729	0.0111621	-0.267112	No
row_25	CYB5R3	CYB5R3	cytochrome b5 reductase 3	4854	0.0094241	-0.276749	No
row_26	NDUFV2	NDUFV2	NADH dehydrogenase (ubiquinone) flavoprotein 2, 24kDa	4984	0.00752956	-0.286881	No
row_27	ATP6V1G1	ATP6V1G1	ATPase, H+ transporting, lysosomal 13kDa, V1 subunit G1	5225	0.00360631	-0.306217	No
row_28	NDUFA4	NDUFA4	NADH dehydrogenase (ubiquinone) 1 alpha subcomplex, 4, 9kDa	5273	0.00286207	-0.309903	No
row_29	FXN	FXN	frataxin	5574	-0.00223496	-0.334179	No
row_30	ETFDH	ETFDH	electron-transferring-flavoprotein dehydrogenase	6021	-0.0095469	-0.369978	No
row_31	ATP6V0C	ATP6V0C	ATPase, H+ transporting, lysosomal 16kDa, V0 subunit c	6268	-0.013871	-0.389323	No
row_32	PMPCA	PMPCA	peptidase (mitochondrial processing) alpha	6288	-0.0142449	-0.390202	No
row_33	ISCA1	null	null	6368	-0.0156046	-0.395893	No
row_34	COX10	COX10	COX10 homolog, cytochrome c oxidase assembly protein, heme A: farnesyltransferase (yeast)	6391	-0.0160867	-0.39693	No
row_35	NDUFA9	NDUFA9	NADH dehydrogenase (ubiquinone) 1 alpha subcomplex, 9, 39kDa	6430	-0.0168236	-0.399233	No
row_36	ATP5J	ATP5J	ATP synthase, H+ transporting, mitochondrial F0 complex, subunit F6	6676	-0.0211854	-0.418154	No
row_37	NDUFS7	NDUFS7	NADH dehydrogenase (ubiquinone) Fe-S protein 7, 20kDa (NADH-coenzyme Q reductase)	6737	-0.022021	-0.422002	No
row_38	TIMM10	TIMM10	translocase of inner mitochondrial membrane 10 homolog (yeast)	6952	-0.0259693	-0.438181	No
row_39	COX6C	COX6C	cytochrome c oxidase subunit VIc	7145	-0.0300465	-0.452381	No
row_40	ETFB	ETFB	electron-transfer-flavoprotein, beta polypeptide	7332	-0.034087	-0.465906	No
row_41	FDX1	FDX1	ferredoxin 1	7420	-0.0362058	-0.471285	No
row_42	ATP6V1E1	ATP6V1E1	ATPase, H+ transporting, lysosomal 31kDa, V1 subunit E1	7484	-0.0378956	-0.474636	No
row_43	RHOT2	RHOT2	ras homolog gene family, member T2	7542	-0.0397146	-0.477414	No
row_44	VDAC1	VDAC1	voltage-dependent anion channel 1	7659	-0.0425578	-0.484854	No
row_45	MRPS11	MRPS11	mitochondrial ribosomal protein S11	7693	-0.0433367	-0.485512	No
row_46	TIMM17A	TIMM17A	translocase of inner mitochondrial membrane 17 homolog A (yeast)	7700	-0.0434991	-0.483969	No
row_47	ACADVL	ACADVL	acyl-Coenzyme A dehydrogenase, very long chain	7706	-0.0435382	-0.482342	No
row_48	MRPS22	MRPS22	mitochondrial ribosomal protein S22	7733	-0.0442649	-0.482389	No
row_49	NDUFC1	NDUFC1	NADH dehydrogenase (ubiquinone) 1, subcomplex unknown, 1, 6kDa	7746	-0.0445464	-0.481284	No
row_50	MRPL11	MRPL11	mitochondrial ribosomal protein L11	7817	-0.0459035	-0.484829	No
row_51	ATP5H	ATP5H	ATP synthase, H+ transporting, mitochondrial F0 complex, subunit d	7862	-0.0470526	-0.486208	No
row_52	NDUFB2	NDUFB2	NADH dehydrogenase (ubiquinone) 1 beta subcomplex, 2, 8kDa	7893	-0.0475227	-0.486427	No
row_53	VDAC2	VDAC2	voltage-dependent anion channel 2	7917	-0.0482222	-0.486045	No
row_54	NDUFB7	NDUFB7	NADH dehydrogenase (ubiquinone) 1 beta subcomplex, 7, 18kDa	8036	-0.0510223	-0.493252	No
row_55	ETFA	ETFA	electron-transfer-flavoprotein, alpha polypeptide (glutaric aciduria II)	8133	-0.0537003	-0.498547	No
row_56	LRPPRC	LRPPRC	leucine-rich PPR-motif containing	8163	-0.054439	-0.498362	No
row_57	ATP5B	ATP5B	ATP synthase, H+ transporting, mitochondrial F1 complex, beta polypeptide	8232	-0.0564598	-0.501252	No
row_58	ATP6V1F	ATP6V1F	ATPase, H+ transporting, lysosomal 14kDa, V1 subunit F	8256	-0.0571249	-0.500454	No
row_59	ATP5D	ATP5D	ATP synthase, H+ transporting, mitochondrial F1 complex, delta subunit	8347	-0.0595163	-0.504989	No
row_60	ATP5G3	ATP5G3	ATP synthase, H+ transporting, mitochondrial F0 complex, subunit C3 (subunit 9)	8371	-0.0602269	-0.504046	No
row_61	COX8A	COX8A	cytochrome c oxidase subunit 8A (ubiquitous)	8426	-0.0614534	-0.505565	No
row_62	PDP1	null	null	8442	-0.0618876	-0.503895	No
row_63	ATP5L	ATP5L	ATP synthase, H+ transporting, mitochondrial F0 complex, subunit G	8568	-0.0655847	-0.510991	No
row_64	SURF1	SURF1	surfeit 1	8583	-0.0660352	-0.509045	No
row_65	MFN2	MFN2	mitofusin 2	8619	-0.0670369	-0.50876	No
row_66	GPX4	GPX4	glutathione peroxidase 4 (phospholipid hydroperoxidase)	8678	-0.0685679	-0.510272	No
row_67	NDUFS8	NDUFS8	NADH dehydrogenase (ubiquinone) Fe-S protein 8, 23kDa (NADH-coenzyme Q reductase)	8753	-0.0708892	-0.512976	No
row_68	TOMM22	TOMM22	translocase of outer mitochondrial membrane 22 homolog (yeast)	8796	-0.0723349	-0.513012	Yes
row_69	CS	CS	citrate synthase	8828	-0.0731781	-0.512114	Yes
row_70	ATP6V1D	ATP6V1D	ATPase, H+ transporting, lysosomal 34kDa, V1 subunit D	8835	-0.0732999	-0.509179	Yes
row_71	BAX	BAX	BCL2-associated X protein	8896	-0.0754023	-0.510535	Yes
row_72	NDUFS6	NDUFS6	NADH dehydrogenase (ubiquinone) Fe-S protein 6, 13kDa (NADH-coenzyme Q reductase)	8926	-0.0761954	-0.509334	Yes
row_73	MDH2	MDH2	malate dehydrogenase 2, NAD (mitochondrial)	8948	-0.0767256	-0.507458	Yes
row_74	AFG3L2	AFG3L2	AFG3 ATPase family gene 3-like 2 (yeast)	8973	-0.0772014	-0.505804	Yes
row_75	TIMM50	TIMM50	translocase of inner mitochondrial membrane 50 homolog (S. cerevisiae)	8988	-0.0777688	-0.503311	Yes
row_76	COX6B1	COX6B1	cytochrome c oxidase subunit Vib polypeptide 1 (ubiquitous)	9004	-0.0782646	-0.500875	Yes
row_77	OGDH	OGDH	oxoglutarate (alpha-ketoglutarate) dehydrogenase (lipoamide)	9010	-0.0784386	-0.497619	Yes
row_78	ATP5E	ATP5E	ATP synthase, H+ transporting, mitochondrial F1 complex, epsilon subunit	9073	-0.0804278	-0.498903	Yes
row_79	ACAA2	ACAA2	acetyl-Coenzyme A acyltransferase 2 (mitochondrial 3-oxoacyl-Coenzyme A thiolase)	9124	-0.0818929	-0.499142	Yes
row_80	COX5A	COX5A	cytochrome c oxidase subunit Va	9135	-0.0822447	-0.496115	Yes
row_81	IDH3B	IDH3B	isocitrate dehydrogenase 3 (NAD+) beta	9182	-0.0837987	-0.495941	Yes
row_82	SLC25A3	SLC25A3	solute carrier family 25 (mitochondrial carrier; phosphate carrier), member 3	9264	-0.0858675	-0.498514	Yes
row_83	MTRF1	MTRF1	mitochondrial translational release factor 1	9359	-0.0884431	-0.502024	Yes
row_84	SLC25A5	SLC25A5	solute carrier family 25 (mitochondrial carrier; adenine nucleotide translocator), member 5	9399	-0.0896541	-0.501007	Yes
row_85	VDAC3	VDAC3	voltage-dependent anion channel 3	9410	-0.0900703	-0.497615	Yes
row_86	RETSAT	RETSAT	retinol saturase (all-trans-retinol 13,14-reductase)	9486	-0.0922616	-0.499402	Yes
row_87	GPI	GPI	glucose phosphate isomerase	9517	-0.0931306	-0.497491	Yes
row_88	PHYH	PHYH	phytanoyl-CoA 2-hydroxylase	9542	-0.0939381	-0.495056	Yes
row_89	OAT	OAT	ornithine aminotransferase (gyrate atrophy)	9610	-0.0958713	-0.496025	Yes
row_90	TCIRG1	TCIRG1	T-cell, immune regulator 1, ATPase, H+ transporting, lysosomal V0 subunit A3	9650	-0.0969798	-0.494666	Yes
row_91	NDUFB1	NDUFB1	NADH dehydrogenase (ubiquinone) 1 beta subcomplex, 1, 7kDa	9682	-0.0980655	-0.492606	Yes
row_92	COX6A1	COX6A1	cytochrome c oxidase subunit VIa polypeptide 1	9685	-0.098115	-0.488188	Yes
row_93	NDUFA3	NDUFA3	NADH dehydrogenase (ubiquinone) 1 alpha subcomplex, 3, 9kDa	9704	-0.0987401	-0.48504	Yes
row_94	PDHA1	PDHA1	pyruvate dehydrogenase (lipoamide) alpha 1	9881	-0.104791	-0.494451	Yes
row_95	GOT2	GOT2	glutamic-oxaloacetic transaminase 2, mitochondrial (aspartate aminotransferase 2)	9907	-0.106102	-0.491528	Yes
row_96	POLR2F	POLR2F	polymerase (RNA) II (DNA directed) polypeptide F	9909	-0.106223	-0.48665	Yes
row_97	NDUFV1	NDUFV1	NADH dehydrogenase (ubiquinone) flavoprotein 1, 51kDa	9914	-0.106514	-0.482002	Yes
row_98	IDH3G	IDH3G	isocitrate dehydrogenase 3 (NAD+) gamma	9998	-0.110138	-0.483605	Yes
row_99	ATP5O	ATP5O	ATP synthase, H+ transporting, mitochondrial F1 complex, O subunit (oligomycin sensitivity conferring protein)	10075	-0.112722	-0.484518	Yes
row_100	UQCRC2	UQCRC2	ubiquinol-cytochrome c reductase core protein II	10115	-0.114562	-0.482338	Yes
row_101	MGST3	MGST3	microsomal glutathione S-transferase 3	10126	-0.115075	-0.477778	Yes
row_102	SDHA	SDHA	succinate dehydrogenase complex, subunit A, flavoprotein (Fp)	10131	-0.115344	-0.472718	Yes
row_103	LDHA	LDHA	lactate dehydrogenase A	10239	-0.119509	-0.475833	Yes
row_104	UQCRFS1	UQCRFS1	ubiquinol-cytochrome c reductase, Rieske iron-sulfur polypeptide 1	10251	-0.120062	-0.471122	Yes
row_105	DECR1	DECR1	2,4-dienoyl CoA reductase 1, mitochondrial	10262	-0.120377	-0.466314	Yes
row_106	HSD17B10	null	null	10270	-0.120645	-0.46125	Yes
row_107	ATP6V0B	ATP6V0B	ATPase, H+ transporting, lysosomal 21kDa, V0 subunit b	10288	-0.12139	-0.456963	Yes
row_108	COX7A2	COX7A2	cytochrome c oxidase subunit VIIa polypeptide 2 (liver)	10289	-0.121452	-0.451293	Yes
row_109	PHB2	PHB2	prohibitin 2	10296	-0.121818	-0.446092	Yes
row_110	LDHB	LDHB	lactate dehydrogenase B	10304	-0.121974	-0.440966	Yes
row_111	ECHS1	ECHS1	enoyl Coenzyme A hydratase, short chain, 1, mitochondrial	10365	-0.124766	-0.440017	Yes
row_112	COX4I1	COX4I1	cytochrome c oxidase subunit IV isoform 1	10382	-0.12528	-0.435468	Yes
row_113	ATP5C1	ATP5C1	ATP synthase, H+ transporting, mitochondrial F1 complex, gamma polypeptide 1	10426	-0.127205	-0.433023	Yes
row_114	NDUFA6	NDUFA6	NADH dehydrogenase (ubiquinone) 1 alpha subcomplex, 6, 14kDa	10462	-0.128938	-0.429847	Yes
row_115	NDUFB4	NDUFB4	NADH dehydrogenase (ubiquinone) 1 beta subcomplex, 4, 15kDa	10558	-0.133202	-0.431348	Yes
row_116	HADHA	HADHA	hydroxyacyl-Coenzyme A dehydrogenase/3-ketoacyl-Coenzyme A thiolase/enoyl-Coenzyme A hydratase (trifunctional protein), alpha subunit	10567	-0.133733	-0.425754	Yes
row_117	NDUFS1	NDUFS1	NADH dehydrogenase (ubiquinone) Fe-S protein 1, 75kDa (NADH-coenzyme Q reductase)	10579	-0.134075	-0.420388	Yes
row_118	OXA1L	OXA1L	oxidase (cytochrome c) assembly 1-like	10596	-0.13483	-0.415393	Yes
row_119	ATP6V0E1	ATP6V0E1	ATPase, H+ transporting, lysosomal 9kDa, V0 subunit e1	10639	-0.135988	-0.412457	Yes
row_120	SDHB	SDHB	succinate dehydrogenase complex, subunit B, iron sulfur (Ip)	10691	-0.138493	-0.410135	Yes
row_121	MRPS30	MRPS30	mitochondrial ribosomal protein S30	10783	-0.143954	-0.410809	Yes
row_122	MRPL34	MRPL34	mitochondrial ribosomal protein L34	10803	-0.144803	-0.405592	Yes
row_123	AIFM1	null	null	10820	-0.145696	-0.40009	Yes
row_124	POR	POR	P450 (cytochrome) oxidoreductase	10845	-0.146785	-0.395187	Yes
row_125	MRPL15	MRPL15	mitochondrial ribosomal protein L15	10847	-0.146946	-0.388407	Yes
row_126	ECH1	ECH1	enoyl Coenzyme A hydratase 1, peroxisomal	10860	-0.147473	-0.382497	Yes
row_127	BCKDHA	BCKDHA	branched chain keto acid dehydrogenase E1, alpha polypeptide	10893	-0.148964	-0.378142	Yes
row_128	ATP6AP1	ATP6AP1	ATPase, H+ transporting, lysosomal accessory protein 1	10983	-0.154227	-0.378174	Yes
row_129	CYC1	CYC1	cytochrome c-1	10990	-0.154485	-0.371449	Yes
row_130	COX5B	COX5B	cytochrome c oxidase subunit Vb	11000	-0.155076	-0.364939	Yes
row_131	SDHD	SDHD	succinate dehydrogenase complex, subunit D, integral membrane protein	11001	-0.1551	-0.357698	Yes
row_132	ATP5G2	ATP5G2	ATP synthase, H+ transporting, mitochondrial F0 complex, subunit C2 (subunit 9)	11022	-0.156356	-0.352022	Yes
row_133	COX7A2L	COX7A2L	cytochrome c oxidase subunit VIIa polypeptide 2 like	11031	-0.156932	-0.345345	Yes
row_134	COX7C	COX7C	cytochrome c oxidase subunit VIIc	11078	-0.159809	-0.341622	Yes
row_135	ACAT1	ACAT1	acetyl-Coenzyme A acetyltransferase 1 (acetoacetyl Coenzyme A thiolase)	11093	-0.161209	-0.335233	Yes
row_136	IMMT	IMMT	inner membrane protein, mitochondrial (mitofilin)	11136	-0.163892	-0.330994	Yes
row_137	PRDX3	PRDX3	peroxiredoxin 3	11194	-0.167507	-0.327805	Yes
row_138	SDHC	SDHC	succinate dehydrogenase complex, subunit C, integral membrane protein, 15kDa	11200	-0.168136	-0.320361	Yes
row_139	SUCLG1	SUCLG1	succinate-CoA ligase, GDP-forming, alpha subunit	11214	-0.168974	-0.313528	Yes
row_140	NDUFB5	NDUFB5	NADH dehydrogenase (ubiquinone) 1 beta subcomplex, 5, 16kDa	11297	-0.17473	-0.312034	Yes
row_141	SUCLA2	SUCLA2	succinate-CoA ligase, ADP-forming, beta subunit	11401	-0.18321	-0.31185	Yes
row_142	HADHB	HADHB	hydroxyacyl-Coenzyme A dehydrogenase/3-ketoacyl-Coenzyme A thiolase/enoyl-Coenzyme A hydratase (trifunctional protein), beta subunit	11448	-0.186874	-0.306863	Yes
row_143	ACADM	ACADM	acyl-Coenzyme A dehydrogenase, C-4 to C-12 straight chain	11563	-0.197534	-0.306904	Yes
row_144	MRPS15	MRPS15	mitochondrial ribosomal protein S15	11585	-0.199377	-0.299302	Yes
row_145	ACAA1	ACAA1	acetyl-Coenzyme A acyltransferase 1 (peroxisomal 3-oxoacyl-Coenzyme A thiolase)	11682	-0.20782	-0.2974	Yes
row_146	SLC25A11	SLC25A11	solute carrier family 25 (mitochondrial carrier; oxoglutarate carrier), member 11	11690	-0.208408	-0.288238	Yes
row_147	BRP44L	BRP44L	brain protein 44-like	11735	-0.213788	-0.281832	Yes
row_148	NDUFS2	NDUFS2	NADH dehydrogenase (ubiquinone) Fe-S protein 2, 49kDa (NADH-coenzyme Q reductase)	11761	-0.216931	-0.273735	Yes
row_149	MDH1	MDH1	malate dehydrogenase 1, NAD (soluble)	11810	-0.222184	-0.267262	Yes
row_150	NDUFAB1	NDUFAB1	NADH dehydrogenase (ubiquinone) 1, alpha/beta subcomplex, 1, 8kDa	11884	-0.231303	-0.262395	Yes
row_151	IDH1	IDH1	isocitrate dehydrogenase 1 (NADP+), soluble	11890	-0.23184	-0.251977	Yes
row_152	NDUFA5	NDUFA5	NADH dehydrogenase (ubiquinone) 1 alpha subcomplex, 5, 13kDa	11911	-0.234578	-0.242649	Yes
row_153	DLAT	DLAT	dihydrolipoamide S-acetyltransferase (E2 component of pyruvate dehydrogenase complex)	11926	-0.236519	-0.232744	Yes
row_154	NDUFC2	NDUFC2	NADH dehydrogenase (ubiquinone) 1, subcomplex unknown, 2, 14.5kDa	11928	-0.236829	-0.221767	Yes
row_155	ABCB7	ABCB7	ATP-binding cassette, sub-family B (MDR/TAP), member 7	11935	-0.237913	-0.211147	Yes
row_156	UQCRC1	UQCRC1	ubiquinol-cytochrome c reductase core protein I	12049	-0.257649	-0.2083	Yes
row_157	NDUFS3	NDUFS3	NADH dehydrogenase (ubiquinone) Fe-S protein 3, 30kDa (NADH-coenzyme Q reductase)	12053	-0.2581	-0.196493	Yes
row_158	NNT	NNT	nicotinamide nucleotide transhydrogenase	12101	-0.266395	-0.187874	Yes
row_159	MRPL35	MRPL35	mitochondrial ribosomal protein L35	12109	-0.267291	-0.175963	Yes
row_160	ATP5A1	ATP5A1	ATP synthase, H+ transporting, mitochondrial F1 complex, alpha subunit 1, cardiac muscle	12117	-0.268891	-0.163977	Yes
row_161	IDH2	IDH2	isocitrate dehydrogenase 2 (NADP+), mitochondrial	12138	-0.27201	-0.152902	Yes
row_162	NDUFA2	NDUFA2	NADH dehydrogenase (ubiquinone) 1 alpha subcomplex, 2, 8kDa	12142	-0.272901	-0.140404	Yes
row_163	CPT1A	CPT1A	carnitine palmitoyltransferase 1A (liver)	12155	-0.275415	-0.12852	Yes
row_164	COX15	COX15	COX15 homolog, cytochrome c oxidase assembly protein (yeast)	12180	-0.280215	-0.117387	Yes
row_165	ISCU	null	null	12210	-0.287807	-0.106306	Yes
row_166	ATP5F1	ATP5F1	ATP synthase, H+ transporting, mitochondrial F0 complex, subunit B1	12253	-0.301119	-0.0956594	Yes
row_167	PDHB	PDHB	pyruvate dehydrogenase (lipoamide) beta	12331	-0.332094	-0.0864113	Yes
row_168	NDUFA8	NDUFA8	NADH dehydrogenase (ubiquinone) 1 alpha subcomplex, 8, 19kDa	12353	-0.345232	-0.0719987	Yes
row_169	RHOT1	RHOT1	ras homolog gene family, member T1	12391	-0.37328	-0.0575769	Yes
row_170	SLC25A20	SLC25A20	solute carrier family 25 (carnitine/acylcarnitine translocase), member 20	12465	-0.567592	-0.0370081	Yes
row_171	PDK4	PDK4	pyruvate dehydrogenase kinase, isozyme 4	12472	-0.810022	0.000324911	Yes
