# Supplementary material for: Transcriptomic data from two primary cell models stimulating human monocytes suggest inhibition of oxidative phosphorylation and mitochondrial function by N. meningitidis which is partially up-regulated by IL-10
Source: BMC Immunol. 2017 Oct 27;18:46. doi: 10.1186/s12865-017-0229-5 (PMC5659018; doi:10.1186/s12865-017-0229-5)
Supplement: Supplementary file 9 — Mitochondrial dysfunction - IL-10 immunodepleted vs low LPS plasma. (XLS 16 kb) [file 12865_2017_229_MOESM9_ESM.xls]

## Sheet: Sheet0
© 2000-2016 QIAGEN. All rights reserved.
Symbol	Entrez Gene Name	Affymetrix	Exp False Discovery Rate (q-value)	Exp Fold Change	Expected	Location	Type(s)	Biomarker Application(s)	Drug(s)	Entrez Gene ID for Human	Entrez Gene ID for Mouse	Entrez Gene ID for Rat
ACO1	aconitase 1, soluble	8154733	5,06E-03	3,334		Cytoplasm	enzyme			48	11428	50655
ATP5A1	ATP synthase, H+ transporting, mitochondrial F1 complex, alpha subunit 1, cardiac muscle	8023063	4,65E-02	-2,949		Cytoplasm	transporter			498	11946	65262
ATP5F1	ATP synthase, H+ transporting, mitochondrial Fo complex, subunit B1	7903972	2,87E-02	-2,260		Cytoplasm	transporter			515	11950	171375|100911417
ATP5G2	ATP synthase, H+ transporting, mitochondrial Fo complex, subunit C2 (subunit 9)	7963713	1,32E-02	-1,707		Cytoplasm	transporter			517	67942	171082
ATP5L	ATP synthase, H+ transporting, mitochondrial Fo complex, subunit G	7944216	2,49E-03	-1,345		Cytoplasm	enzyme			10632	27425	300677
ATP5O	ATP synthase, H+ transporting, mitochondrial F1 complex, O subunit	8070160	4,77E-02	-1,493		Cytoplasm	transporter			539	28080	192241
ATPAF2	ATP synthase mitochondrial F1 complex assembly factor 2	8013179	1,74E-03	-1,851		Cytoplasm	other			91647	246782	303190
BCL2	B-cell CLL/lymphoma 2	8023646	5,55E-03	1,484		Cytoplasm	transporter	diagnosis,efficacy,prognosis	oblimersen, rasagiline, (-)-gossypol, navitoclax, gemcitabine/paclitaxel, bortezomib/paclitaxel, ABT-199, paclitaxel/trastuzumab, paclitaxel/pertuzumab/trastuzumab, lapatinib/paclitaxel, doxorubicin/paclitaxel, epirubicin/paclitaxel, paclitaxel/topotecan, paclitaxel	596	12043	24224
CASP9	caspase 9, apoptosis-related cysteine peptidase	7912646	1,23E-03	-2,757		Cytoplasm	peptidase	diagnosis,efficacy	caspase-9 inhibitor	842	12371	58918
COX15	cytochrome c oxidase assembly homolog 15 (yeast)	7935647	7,86E-03	-2,158		Cytoplasm	enzyme			1355	226139	309391
COX17	COX17 cytochrome c oxidase copper chaperone	8089795	9,06E-03	1,647		Cytoplasm	enzyme			10063	12856	89786
CPT1A	carnitine palmitoyltransferase 1A (liver)	7949971	1,72E-02	-2,819		Cytoplasm	enzyme	unspecified application	perhexiline	1374	12894	25757
CYCS	cytochrome c, somatic	8138640	4,15E-02	1,902		Cytoplasm	transporter			54205	13063	25309|100363502
FURIN	furin (paired basic amino acid cleaving enzyme)	7986092	1,05E-02	-2,611		Cytoplasm	peptidase	unspecified application	hexa-D-arginine, furin inhibitor, nona-D-arginine amide	5045	18550	54281
GPX7	glutathione peroxidase 7	7901460	1,14E-03	-2,409		Cytoplasm	enzyme			2882	67305	298376
LRRK2	leucine-rich repeat kinase 2	7954810	3,01E-02	-2,613		Cytoplasm	kinase	diagnosis		120892	66725	300160
NDUFA2	NADH dehydrogenase (ubiquinone) 1 alpha subcomplex, 2, 8kDa	8114618	1,22E-03	-2,229		Cytoplasm	enzyme			4695	17991	291660
NDUFA8	NADH dehydrogenase (ubiquinone) 1 alpha subcomplex, 8, 19kDa	8163930	1,88E-02	-2,574		Cytoplasm	enzyme			4702	68375	296658
NDUFAF1	NADH dehydrogenase (ubiquinone) complex I, assembly factor 1	7987642	4,50E-02	-2,882		Cytoplasm	other			51103	69702	296086
NDUFB5	NADH dehydrogenase (ubiquinone) 1 beta subcomplex, 5, 16kDa	8084092	4,61E-02	-1,974		Cytoplasm	enzyme			4711	66046	294964
NDUFB10	NADH dehydrogenase (ubiquinone) 1 beta subcomplex, 10, 22kDa	7992402	1,25E-02	-2,028		Cytoplasm	enzyme			4716	68342	681418
NDUFB11	NADH dehydrogenase (ubiquinone) 1 beta subcomplex, 11, 17.3kDa	8172296	1,49E-03	-1,571		Cytoplasm	enzyme			54539	104130	299310
NDUFS3	NADH dehydrogenase (ubiquinone) Fe-S protein 3, 30kDa (NADH-coenzyme Q reductase)	7939825	2,25E-02	-2,473		Cytoplasm	enzyme			4722	68349	295923
NDUFS5	NADH dehydrogenase (ubiquinone) Fe-S protein 5, 15kDa (NADH-coenzyme Q reductase)	7900228	4,69E-03	-1,417		Cytoplasm	enzyme			4725
OGDH	oxoglutarate (alpha-ketoglutarate) dehydrogenase (lipoamide)	8132592	1,06E-02	-1,464		Cytoplasm	enzyme			4967	18293	360975
PINK1	PTEN induced putative kinase 1	7898663	3,73E-02	-2,053		Cytoplasm	kinase	diagnosis		65018	68943	298575
PRDX3	peroxiredoxin 3	7936661	8,97E-03	-2,056		Cytoplasm	enzyme	diagnosis		10935	11757	64371
SDHB	succinate dehydrogenase complex, subunit B, iron sulfur (Ip)	7912928	3,18E-02	-1,647		Cytoplasm	enzyme			6390	67680	298596
SDHC	succinate dehydrogenase complex, subunit C, integral membrane protein, 15kDa	8011212	3,58E-02	-1,846		Cytoplasm	enzyme			6391	66052	289217
SDHD	succinate dehydrogenase complex, subunit D, integral membrane protein	7899016	4,01E-02	-1,964		Cytoplasm	enzyme		hexachlorophene	6392	66925	363061
SOD2	superoxide dismutase 2, mitochondrial	8130556	4,52E-02	1,564		Cytoplasm	enzyme	diagnosis,unspecified application		6648	20656	24787
UCP2	uncoupling protein 2 (mitochondrial, proton carrier)	7950307	1,54E-02	-2,473		Cytoplasm	transporter			7351	22228	54315
UQCR10	ubiquinol-cytochrome c reductase, complex III subunit X	8072274	3,27E-02	-1,896		Cytoplasm	enzyme			29796	66152	685322
UQCRC1	ubiquinol-cytochrome c reductase core protein I	8087100	1,25E-02	-2,491		Cytoplasm	enzyme			7384	22273	301011
UQCRC2	ubiquinol-cytochrome c reductase core protein II	7993872	6,68E-03	-1,642		Cytoplasm	enzyme			7385	67003	293448
VDAC3	voltage-dependent anion channel 3	8146216	1,82E-02	-1,477		Cytoplasm	ion channel			7419	22335	83532
