# Supplementary material for: Transcriptomic data from two primary cell models stimulating human monocytes suggest inhibition of oxidative phosphorylation and mitochondrial function by N. meningitidis which is partially up-regulated by IL-10
Source: BMC Immunol. 2017 Oct 27;18:46. doi: 10.1186/s12865-017-0229-5 (PMC5659018; doi:10.1186/s12865-017-0229-5)
Supplement: Supplementary file 10 — GSEA core enrichment- Oxphos - Ctr vs Nm. (XLS 62 kb) [file 12865_2017_229_MOESM10_ESM.xls]

## Sheet: HALLMARK_OXIDATIVE_PHOSPHORYLAT
NAME	PROBE	GENE SYMBOL	GENE_TITLE	RANK IN GENE LIST	RANK METRIC SCORE	RUNNING ES	CORE ENRICHMENT
row_0	FH	FH	fumarate hydratase	439	0.185784	-0.0192012	No
row_1	NDUFC1	NDUFC1	NADH dehydrogenase (ubiquinone) 1, subcomplex unknown, 1, 6kDa	1706	0.0886187	-0.0968192	No
row_2	GLUD1	GLUD1	glutamate dehydrogenase 1	1800	0.0863755	-0.0985478	No
row_3	CASP7	CASP7	caspase 7, apoptosis-related cysteine peptidase	2314	0.0769054	-0.12796	No
row_4	SLC25A4	SLC25A4	solute carrier family 25 (mitochondrial carrier; adenine nucleotide translocator), member 4	2515	0.0739412	-0.13724	No
row_5	NDUFA9	NDUFA9	NADH dehydrogenase (ubiquinone) 1 alpha subcomplex, 9, 39kDa	2575	0.0730876	-0.137427	No
row_6	COX17	COX17	COX17 cytochrome c oxidase assembly homolog (S. cerevisiae)	2844	0.0692547	-0.151346	No
row_7	ETFB	ETFB	electron-transfer-flavoprotein, beta polypeptide	4090	0.0541686	-0.229317	No
row_8	ATP6V1H	ATP6V1H	ATPase, H+ transporting, lysosomal 50/57kDa, V1 subunit H	4690	0.0475763	-0.265761	No
row_9	SLC25A12	SLC25A12	solute carrier family 25 (mitochondrial carrier, Aralar), member 12	4934	0.045056	-0.279264	No
row_10	PHYH	PHYH	phytanoyl-CoA 2-hydroxylase	5426	0.0394103	-0.309116	No
row_11	MRPL11	MRPL11	mitochondrial ribosomal protein L11	5825	0.0349158	-0.333166	No
row_12	NDUFS7	NDUFS7	NADH dehydrogenase (ubiquinone) Fe-S protein 7, 20kDa (NADH-coenzyme Q reductase)	6588	0.0239801	-0.381345	No
row_13	CYCS	CYCS	cytochrome c, somatic	6631	0.0233965	-0.382902	No
row_14	ISCA1	null	null	6702	0.0224381	-0.386321	No
row_15	COX7A2	COX7A2	cytochrome c oxidase subunit VIIa polypeptide 2 (liver)	7030	0.0171618	-0.406654	No
row_16	LDHB	LDHB	lactate dehydrogenase B	7467	0.00953265	-0.434429	No
row_17	NDUFA7	NDUFA7	NADH dehydrogenase (ubiquinone) 1 alpha subcomplex, 7, 14.5kDa	7628	0.00655047	-0.44447	No
row_18	NDUFS8	NDUFS8	NADH dehydrogenase (ubiquinone) Fe-S protein 8, 23kDa (NADH-coenzyme Q reductase)	8015	-0.00131445	-0.469415	No
row_19	HCCS	HCCS	holocytochrome c synthase (cytochrome c heme-lyase)	8177	-0.00453601	-0.479621	No
row_20	MRPL34	MRPL34	mitochondrial ribosomal protein L34	8360	-0.00830332	-0.491	No
row_21	MTRF1	MTRF1	mitochondrial translational release factor 1	8578	-0.0131979	-0.504403	No
row_22	DLST	DLST	dihydrolipoamide S-succinyltransferase (E2 component of 2-oxo-glutarate complex)	8650	-0.0148031	-0.508267	No
row_23	FDX1	FDX1	ferredoxin 1	8811	-0.0184669	-0.517715	No
row_24	COX6C	COX6C	cytochrome c oxidase subunit VIc	9196	-0.0268252	-0.54126	No
row_25	NDUFV2	NDUFV2	NADH dehydrogenase (ubiquinone) flavoprotein 2, 24kDa	9240	-0.0278276	-0.542662	No
row_26	TIMM10	TIMM10	translocase of inner mitochondrial membrane 10 homolog (yeast)	9486	-0.0331643	-0.556886	No
row_27	OAT	OAT	ornithine aminotransferase (gyrate atrophy)	9827	-0.040829	-0.576884	No
row_28	DECR1	DECR1	2,4-dienoyl CoA reductase 1, mitochondrial	9871	-0.0416147	-0.5776	No
row_29	IDH2	IDH2	isocitrate dehydrogenase 2 (NADP+), mitochondrial	9875	-0.0417334	-0.575718	No
row_30	SURF1	SURF1	surfeit 1	9952	-0.0434995	-0.578478	No
row_31	OPA1	OPA1	optic atrophy 1 (autosomal dominant)	9970	-0.0438551	-0.577398	No
row_32	OGDH	OGDH	oxoglutarate (alpha-ketoglutarate) dehydrogenase (lipoamide)	10177	-0.0489315	-0.588311	No
row_33	NDUFV1	NDUFV1	NADH dehydrogenase (ubiquinone) flavoprotein 1, 51kDa	10238	-0.0502947	-0.589696	No
row_34	IDH1	IDH1	isocitrate dehydrogenase 1 (NADP+), soluble	10244	-0.0503377	-0.587516	No
row_35	ACADM	ACADM	acyl-Coenzyme A dehydrogenase, C-4 to C-12 straight chain	10271	-0.0508345	-0.586672	No
row_36	RETSAT	RETSAT	retinol saturase (all-trans-retinol 13,14-reductase)	10335	-0.0526273	-0.588136	No
row_37	NDUFB7	NDUFB7	NADH dehydrogenase (ubiquinone) 1 beta subcomplex, 7, 18kDa	10570	-0.0584368	-0.60039	No
row_38	RHOT1	RHOT1	ras homolog gene family, member T1	10602	-0.0590818	-0.599459	No
row_39	UQCRFS1	UQCRFS1	ubiquinol-cytochrome c reductase, Rieske iron-sulfur polypeptide 1	10611	-0.0593896	-0.597023	No
row_40	ATP5G3	ATP5G3	ATP synthase, H+ transporting, mitochondrial F0 complex, subunit C3 (subunit 9)	10660	-0.0609533	-0.597101	No
row_41	ATP5O	ATP5O	ATP synthase, H+ transporting, mitochondrial F1 complex, O subunit (oligomycin sensitivity conferring protein)	10672	-0.0611811	-0.59477	No
row_42	ATP5G1	ATP5G1	ATP synthase, H+ transporting, mitochondrial F0 complex, subunit C1 (subunit 9)	10724	-0.0622556	-0.594977	No
row_43	ATP6V1G1	ATP6V1G1	ATPase, H+ transporting, lysosomal 13kDa, V1 subunit G1	10732	-0.0624015	-0.592326	No
row_44	COX6B1	COX6B1	cytochrome c oxidase subunit Vib polypeptide 1 (ubiquitous)	11040	-0.0706481	-0.608703	Yes
row_45	NDUFB2	NDUFB2	NADH dehydrogenase (ubiquinone) 1 beta subcomplex, 2, 8kDa	11050	-0.0708428	-0.605761	Yes
row_46	HSPA9	null	null	11099	-0.0721247	-0.605283	Yes
row_47	ALAS1	ALAS1	aminolevulinate, delta-, synthase 1	11182	-0.0742628	-0.606902	Yes
row_48	ATP5B	ATP5B	ATP synthase, H+ transporting, mitochondrial F1 complex, beta polypeptide	11190	-0.0745207	-0.603648	Yes
row_49	ATP5D	ATP5D	ATP synthase, H+ transporting, mitochondrial F1 complex, delta subunit	11194	-0.0746361	-0.600129	Yes
row_50	BCKDHA	BCKDHA	branched chain keto acid dehydrogenase E1, alpha polypeptide	11231	-0.0757866	-0.598692	Yes
row_51	COX7A2L	COX7A2L	cytochrome c oxidase subunit VIIa polypeptide 2 like	11232	-0.0757926	-0.594921	Yes
row_52	COX4I1	COX4I1	cytochrome c oxidase subunit IV isoform 1	11234	-0.0758229	-0.591214	Yes
row_53	MDH1	MDH1	malate dehydrogenase 1, NAD (soluble)	11244	-0.0760324	-0.588014	Yes
row_54	PDP1	null	null	11293	-0.0773651	-0.587276	Yes
row_55	ATP5L	ATP5L	ATP synthase, H+ transporting, mitochondrial F0 complex, subunit G	11361	-0.0789944	-0.587687	Yes
row_56	BAX	BAX	BCL2-associated X protein	11406	-0.080078	-0.586554	Yes
row_57	ATP5G2	ATP5G2	ATP synthase, H+ transporting, mitochondrial F0 complex, subunit C2 (subunit 9)	11426	-0.0805358	-0.583778	Yes
row_58	HADHA	HADHA	hydroxyacyl-Coenzyme A dehydrogenase/3-ketoacyl-Coenzyme A thiolase/enoyl-Coenzyme A hydratase (trifunctional protein), alpha subunit	11435	-0.0807863	-0.580278	Yes
row_59	SLC25A5	SLC25A5	solute carrier family 25 (mitochondrial carrier; adenine nucleotide translocator), member 5	11454	-0.0812874	-0.5774	Yes
row_60	ECH1	ECH1	enoyl Coenzyme A hydratase 1, peroxisomal	11459	-0.0814235	-0.573608	Yes
row_61	ATP5C1	ATP5C1	ATP synthase, H+ transporting, mitochondrial F1 complex, gamma polypeptide 1	11522	-0.082806	-0.573506	Yes
row_62	ATP6V1C1	ATP6V1C1	ATPase, H+ transporting, lysosomal 42kDa, V1 subunit C1	11525	-0.0828552	-0.569514	Yes
row_63	COX8A	COX8A	cytochrome c oxidase subunit 8A (ubiquitous)	11546	-0.0834207	-0.566659	Yes
row_64	UQCRB	UQCRB	ubiquinol-cytochrome c reductase binding protein	11583	-0.0842973	-0.564798	Yes
row_65	ATP5E	ATP5E	ATP synthase, H+ transporting, mitochondrial F1 complex, epsilon subunit	11592	-0.0847073	-0.561103	Yes
row_66	NDUFA4	NDUFA4	NADH dehydrogenase (ubiquinone) 1 alpha subcomplex, 4, 9kDa	11674	-0.0873624	-0.562005	Yes
row_67	ECHS1	ECHS1	enoyl Coenzyme A hydratase, short chain, 1, mitochondrial	11675	-0.0873795	-0.557658	Yes
row_68	RHOT2	RHOT2	ras homolog gene family, member T2	11681	-0.0875763	-0.553625	Yes
row_69	ATP6V1F	ATP6V1F	ATPase, H+ transporting, lysosomal 14kDa, V1 subunit F	11793	-0.090978	-0.556291	Yes
row_70	SLC25A3	SLC25A3	solute carrier family 25 (mitochondrial carrier; phosphate carrier), member 3	11802	-0.0911343	-0.552275	Yes
row_71	ATP6V0C	ATP6V0C	ATPase, H+ transporting, lysosomal 16kDa, V0 subunit c	11829	-0.0917546	-0.549395	Yes
row_72	PHB2	PHB2	prohibitin 2	11862	-0.0924836	-0.546868	Yes
row_73	FXN	FXN	frataxin	12015	-0.096729	-0.551904	Yes
row_74	COX7B	COX7B	cytochrome c oxidase subunit VIIb	12079	-0.0985183	-0.551085	Yes
row_75	SDHC	SDHC	succinate dehydrogenase complex, subunit C, integral membrane protein, 15kDa	12103	-0.0991208	-0.547644	Yes
row_76	UQCRC2	UQCRC2	ubiquinol-cytochrome c reductase core protein II	12108	-0.0991992	-0.542968	Yes
row_77	NDUFB4	NDUFB4	NADH dehydrogenase (ubiquinone) 1 beta subcomplex, 4, 15kDa	12122	-0.0994592	-0.538862	Yes
row_78	ATP6V1E1	ATP6V1E1	ATPase, H+ transporting, lysosomal 31kDa, V1 subunit E1	12138	-0.0999598	-0.534861	Yes
row_79	NDUFB1	NDUFB1	NADH dehydrogenase (ubiquinone) 1 beta subcomplex, 1, 7kDa	12201	-0.101467	-0.53383	Yes
row_80	NDUFA3	NDUFA3	NADH dehydrogenase (ubiquinone) 1 alpha subcomplex, 3, 9kDa	12208	-0.101597	-0.529165	Yes
row_81	COX10	COX10	COX10 homolog, cytochrome c oxidase assembly protein, heme A: farnesyltransferase (yeast)	12210	-0.101628	-0.524174	Yes
row_82	MRPS11	MRPS11	mitochondrial ribosomal protein S11	12225	-0.101965	-0.520008	Yes
row_83	ATP5H	ATP5H	ATP synthase, H+ transporting, mitochondrial F0 complex, subunit d	12313	-0.104224	-0.52046	Yes
row_84	COX6A1	COX6A1	cytochrome c oxidase subunit VIa polypeptide 1	12314	-0.104225	-0.515275	Yes
row_85	CYB5R3	CYB5R3	cytochrome b5 reductase 3	12326	-0.104517	-0.510788	Yes
row_86	ATP5J	ATP5J	ATP synthase, H+ transporting, mitochondrial F0 complex, subunit F6	12331	-0.104659	-0.505841	Yes
row_87	GOT2	GOT2	glutamic-oxaloacetic transaminase 2, mitochondrial (aspartate aminotransferase 2)	12361	-0.105635	-0.502465	Yes
row_88	BRP44L	BRP44L	brain protein 44-like	12367	-0.105934	-0.497519	Yes
row_89	ACAT1	ACAT1	acetyl-Coenzyme A acetyltransferase 1 (acetoacetyl Coenzyme A thiolase)	12377	-0.106293	-0.492814	Yes
row_90	VDAC1	VDAC1	voltage-dependent anion channel 1	12391	-0.1065	-0.488358	Yes
row_91	COX5A	COX5A	cytochrome c oxidase subunit Va	12405	-0.107088	-0.483873	Yes
row_92	UQCRH	UQCRH	ubiquinol-cytochrome c reductase hinge protein	12406	-0.107096	-0.478545	Yes
row_93	COX15	COX15	COX15 homolog, cytochrome c oxidase assembly protein (yeast)	12450	-0.10861	-0.475928	Yes
row_94	NDUFB5	NDUFB5	NADH dehydrogenase (ubiquinone) 1 beta subcomplex, 5, 16kDa	12483	-0.109449	-0.472556	Yes
row_95	MGST3	MGST3	microsomal glutathione S-transferase 3	12504	-0.110163	-0.468371	Yes
row_96	SUCLA2	SUCLA2	succinate-CoA ligase, ADP-forming, beta subunit	12505	-0.110176	-0.46289	Yes
row_97	ACADVL	ACADVL	acyl-Coenzyme A dehydrogenase, very long chain	12631	-0.114174	-0.465309	Yes
row_98	ETFA	ETFA	electron-transfer-flavoprotein, alpha polypeptide (glutaric aciduria II)	12692	-0.116063	-0.463423	Yes
row_99	LDHA	LDHA	lactate dehydrogenase A	12724	-0.117397	-0.459591	Yes
row_100	ACAA2	ACAA2	acetyl-Coenzyme A acyltransferase 2 (mitochondrial 3-oxoacyl-Coenzyme A thiolase)	12725	-0.117509	-0.453745	Yes
row_101	MTRR	MTRR	5-methyltetrahydrofolate-homocysteine methyltransferase reductase	12804	-0.11958	-0.45285	Yes
row_102	ACAA1	ACAA1	acetyl-Coenzyme A acyltransferase 1 (peroxisomal 3-oxoacyl-Coenzyme A thiolase)	12845	-0.12123	-0.449411	Yes
row_103	IDH3G	IDH3G	isocitrate dehydrogenase 3 (NAD+) gamma	12881	-0.122159	-0.445601	Yes
row_104	PRDX3	PRDX3	peroxiredoxin 3	12920	-0.123543	-0.441917	Yes
row_105	TIMM8B	TIMM8B	translocase of inner mitochondrial membrane 8 homolog B (yeast)	13003	-0.126017	-0.440961	Yes
row_106	NDUFA8	NDUFA8	NADH dehydrogenase (ubiquinone) 1 alpha subcomplex, 8, 19kDa	13150	-0.13125	-0.443891	Yes
row_107	MRPS22	MRPS22	mitochondrial ribosomal protein S22	13151	-0.131282	-0.43736	Yes
row_108	OXA1L	OXA1L	oxidase (cytochrome c) assembly 1-like	13174	-0.132325	-0.432203	Yes
row_109	IDH3B	IDH3B	isocitrate dehydrogenase 3 (NAD+) beta	13178	-0.132417	-0.425809	Yes
row_110	AIFM1	null	null	13189	-0.132697	-0.419856	Yes
row_111	SLC25A20	SLC25A20	solute carrier family 25 (carnitine/acylcarnitine translocase), member 20	13201	-0.133189	-0.413943	Yes
row_112	DLD	DLD	dihydrolipoamide dehydrogenase	13250	-0.134855	-0.410344	Yes
row_113	VDAC3	VDAC3	voltage-dependent anion channel 3	13380	-0.138556	-0.411809	Yes
row_114	VDAC2	VDAC2	voltage-dependent anion channel 2	13384	-0.138663	-0.405105	Yes
row_115	HSD17B10	null	null	13441	-0.140572	-0.40174	Yes
row_116	AFG3L2	AFG3L2	AFG3 ATPase family gene 3-like 2 (yeast)	13475	-0.141978	-0.396815	Yes
row_117	SDHD	SDHD	succinate dehydrogenase complex, subunit D, integral membrane protein	13484	-0.142239	-0.390257	Yes
row_118	MFN2	MFN2	mitofusin 2	13530	-0.143455	-0.386036	Yes
row_119	ETFDH	ETFDH	electron-transferring-flavoprotein dehydrogenase	13551	-0.143819	-0.380177	Yes
row_120	COX5B	COX5B	cytochrome c oxidase subunit Vb	13581	-0.14504	-0.374841	Yes
row_121	MDH2	MDH2	malate dehydrogenase 2, NAD (mitochondrial)	13632	-0.146766	-0.370779	Yes
row_122	PMPCA	PMPCA	peptidase (mitochondrial processing) alpha	13665	-0.148115	-0.365484	Yes
row_123	POLR2F	POLR2F	polymerase (RNA) II (DNA directed) polypeptide F	13684	-0.149031	-0.359236	Yes
row_124	PDHX	PDHX	pyruvate dehydrogenase complex, component X	13745	-0.151352	-0.355594	Yes
row_125	SDHA	SDHA	succinate dehydrogenase complex, subunit A, flavoprotein (Fp)	13768	-0.152433	-0.349436	Yes
row_126	GPX4	GPX4	glutathione peroxidase 4 (phospholipid hydroperoxidase)	13808	-0.15424	-0.34429	Yes
row_127	NNT	NNT	nicotinamide nucleotide transhydrogenase	13821	-0.15477	-0.337368	Yes
row_128	HADHB	HADHB	hydroxyacyl-Coenzyme A dehydrogenase/3-ketoacyl-Coenzyme A thiolase/enoyl-Coenzyme A hydratase (trifunctional protein), beta subunit	13882	-0.156754	-0.333457	Yes
row_129	MRPS15	MRPS15	mitochondrial ribosomal protein S15	13912	-0.157602	-0.327495	Yes
row_130	CS	CS	citrate synthase	13923	-0.15802	-0.320282	Yes
row_131	SLC25A11	SLC25A11	solute carrier family 25 (mitochondrial carrier; oxoglutarate carrier), member 11	13939	-0.15879	-0.313354	Yes
row_132	ATP5F1	ATP5F1	ATP synthase, H+ transporting, mitochondrial F0 complex, subunit B1	13965	-0.16058	-0.306986	Yes
row_133	LRPPRC	LRPPRC	leucine-rich PPR-motif containing	13986	-0.1616	-0.300242	Yes
row_134	ATP5A1	ATP5A1	ATP synthase, H+ transporting, mitochondrial F1 complex, alpha subunit 1, cardiac muscle	14000	-0.162133	-0.293018	Yes
row_135	CYC1	CYC1	cytochrome c-1	14013	-0.162576	-0.285708	Yes
row_136	CYB5A	CYB5A	cytochrome b5 type A (microsomal)	14039	-0.163648	-0.279187	Yes
row_137	NDUFS6	NDUFS6	NADH dehydrogenase (ubiquinone) Fe-S protein 6, 13kDa (NADH-coenzyme Q reductase)	14040	-0.163723	-0.271042	Yes
row_138	ATP6V0B	ATP6V0B	ATPase, H+ transporting, lysosomal 21kDa, V0 subunit b	14145	-0.168418	-0.269401	Yes
row_139	COX7C	COX7C	cytochrome c oxidase subunit VIIc	14178	-0.169843	-0.263025	Yes
row_140	GPI	GPI	glucose phosphate isomerase	14198	-0.170596	-0.255769	Yes
row_141	DLAT	DLAT	dihydrolipoamide S-acetyltransferase (E2 component of pyruvate dehydrogenase complex)	14237	-0.172581	-0.249646	Yes
row_142	TCIRG1	TCIRG1	T-cell, immune regulator 1, ATPase, H+ transporting, lysosomal V0 subunit A3	14300	-0.1756	-0.244927	Yes
row_143	ABCB7	ABCB7	ATP-binding cassette, sub-family B (MDR/TAP), member 7	14353	-0.178195	-0.239431	Yes
row_144	NDUFS1	NDUFS1	NADH dehydrogenase (ubiquinone) Fe-S protein 1, 75kDa (NADH-coenzyme Q reductase)	14393	-0.180184	-0.232994	Yes
row_145	TIMM50	TIMM50	translocase of inner mitochondrial membrane 50 homolog (S. cerevisiae)	14416	-0.181491	-0.225391	Yes
row_146	MRPL15	MRPL15	mitochondrial ribosomal protein L15	14427	-0.181846	-0.216992	Yes
row_147	ATP6AP1	ATP6AP1	ATPase, H+ transporting, lysosomal accessory protein 1	14430	-0.181986	-0.208068	Yes
row_148	MRPL35	MRPL35	mitochondrial ribosomal protein L35	14503	-0.186059	-0.203477	Yes
row_149	PDHA1	PDHA1	pyruvate dehydrogenase (lipoamide) alpha 1	14635	-0.193704	-0.202328	Yes
row_150	SUPV3L1	SUPV3L1	suppressor of var1, 3-like 1 (S. cerevisiae)	14643	-0.194042	-0.193129	Yes
row_151	PDK4	PDK4	pyruvate dehydrogenase kinase, isozyme 4	14645	-0.194069	-0.183539	Yes
row_152	SUCLG1	SUCLG1	succinate-CoA ligase, GDP-forming, alpha subunit	14656	-0.194719	-0.1745	Yes
row_153	ATP6V0E1	ATP6V0E1	ATPase, H+ transporting, lysosomal 9kDa, V0 subunit e1	14685	-0.196901	-0.166518	Yes
row_154	SDHB	SDHB	succinate dehydrogenase complex, subunit B, iron sulfur (Ip)	14707	-0.19804	-0.158027	Yes
row_155	ATP6V1D	ATP6V1D	ATPase, H+ transporting, lysosomal 34kDa, V1 subunit D	14737	-0.200335	-0.149939	Yes
row_156	MRPS30	MRPS30	mitochondrial ribosomal protein S30	14809	-0.206103	-0.144286	Yes
row_157	NDUFA5	NDUFA5	NADH dehydrogenase (ubiquinone) 1 alpha subcomplex, 5, 13kDa	14821	-0.207243	-0.134689	Yes
row_158	NDUFS3	NDUFS3	NADH dehydrogenase (ubiquinone) Fe-S protein 3, 30kDa (NADH-coenzyme Q reductase)	14848	-0.209218	-0.125965	Yes
row_159	NDUFA6	NDUFA6	NADH dehydrogenase (ubiquinone) 1 alpha subcomplex, 6, 14kDa	14887	-0.21212	-0.117875	Yes
row_160	UQCRC1	UQCRC1	ubiquinol-cytochrome c reductase core protein I	14947	-0.216965	-0.110904	Yes
row_161	GRPEL1	GRPEL1	GrpE-like 1, mitochondrial (E. coli)	14971	-0.219	-0.101499	Yes
row_162	CPT1A	CPT1A	carnitine palmitoyltransferase 1A (liver)	14983	-0.220282	-0.091253	Yes
row_163	TIMM17A	TIMM17A	translocase of inner mitochondrial membrane 17 homolog A (yeast)	14988	-0.220769	-0.0805292	Yes
row_164	NDUFC2	NDUFC2	NADH dehydrogenase (ubiquinone) 1, subcomplex unknown, 2, 14.5kDa	15005	-0.221663	-0.0705385	Yes
row_165	NDUFA2	NDUFA2	NADH dehydrogenase (ubiquinone) 1 alpha subcomplex, 2, 8kDa	15008	-0.222167	-0.0596155	Yes
row_166	ISCU	null	null	15032	-0.223821	-0.049971	Yes
row_167	TOMM22	TOMM22	translocase of outer mitochondrial membrane 22 homolog (yeast)	15113	-0.234612	-0.0434828	Yes
row_168	NDUFS2	NDUFS2	NADH dehydrogenase (ubiquinone) Fe-S protein 2, 49kDa (NADH-coenzyme Q reductase)	15122	-0.235557	-0.0322824	Yes
row_169	PDHB	PDHB	pyruvate dehydrogenase (lipoamide) beta	15152	-0.239959	-0.0222238	Yes
row_170	TOMM70A	TOMM70A	translocase of outer mitochondrial membrane 70 homolog A (S. cerevisiae)	15177	-0.242125	-0.0117334	Yes
row_171	POR	POR	P450 (cytochrome) oxidoreductase	15179	-0.242276	0.00025463	Yes
row_172	IMMT	IMMT	inner membrane protein, mitochondrial (mitofilin)	15339	-0.265051	0.00313858	Yes
row_173	NDUFAB1	NDUFAB1	NADH dehydrogenase (ubiquinone) 1, alpha/beta subcomplex, 1, 8kDa	15436	-0.284652	0.0110796	Yes
