# Supplementary material for: Transcriptomic data from two primary cell models stimulating human monocytes suggest inhibition of oxidative phosphorylation and mitochondrial function by N. meningitidis which is partially up-regulated by IL-10
Source: BMC Immunol. 2017 Oct 27;18:46. doi: 10.1186/s12865-017-0229-5 (PMC5659018; doi:10.1186/s12865-017-0229-5)
Supplement: Supplementary file 11 — Mitochondrial dysfunction - Nm vs ctr - FDR5. (XLS 46 kb) [file 12865_2017_229_MOESM11_ESM.xls]

## Sheet: Sheet0
© 2000-2016 QIAGEN. All rights reserved.
Symbol	Entrez Gene Name	Affymetrix	Exp False Discovery Rate (q-value)	Exp Fold Change	Expected	Location	Type(s)	Biomarker Application(s)	Drug(s)	Entrez Gene ID for Human	Entrez Gene ID for Mouse	Entrez Gene ID for Rat
ACO1	aconitase 1, soluble	--				Cytoplasm	enzyme			48	11428	50655
ACO2	aconitase 2, mitochondrial	8073430	4,97E-05	-1,662		Cytoplasm	enzyme			50	11429	79250
AIFM1	apoptosis-inducing factor, mitochondrion-associated, 1	8175052	9,55E-03	-1,426		Cytoplasm	enzyme			9131	26926	83533
APH1A	APH1A gamma secretase subunit	7919729	5,98E-04	-1,791		Cytoplasm	peptidase			51107	226548	365872
APH1B	APH1B gamma secretase subunit	7984124	4,59E-05	-1,816		Other	peptidase			83464	208117
APP	amyloid beta (A4) precursor protein	--				Plasma Membrane	other	diagnosis,efficacy,unspecified application	bapineuzumab, florbetapir F18, florbetaben F	351	11820	54226
ATP5A1	ATP synthase, H+ transporting, mitochondrial F1 complex, alpha subunit 1, cardiac muscle	8023063	2,88E-05	-1,832		Cytoplasm	transporter			498	11946	65262
ATP5B	ATP synthase, H+ transporting, mitochondrial F1 complex, beta polypeptide	7964234	4,79E-05	-1,461		Cytoplasm	transporter			506	11947	171374
ATP5C1	ATP synthase, H+ transporting, mitochondrial F1 complex, gamma polypeptide 1	7926084	3,34E-03	-1,349		Cytoplasm	transporter			509	11949	116550
ATP5D	ATP synthase, H+ transporting, mitochondrial F1 complex, delta subunit	--				Cytoplasm	transporter			513	66043	245965
ATP5E	ATP synthase, H+ transporting, mitochondrial F1 complex, epsilon subunit	8067288	2,07E-02	-1,318		Cytoplasm	other			514
ATP5F1	ATP synthase, H+ transporting, mitochondrial Fo complex, subunit B1	7903972	2,92E-04	-1,708		Cytoplasm	transporter			515	11950	171375|100911417
ATP5G1	ATP synthase, H+ transporting, mitochondrial Fo complex, subunit C1 (subunit 9)	8008132	3,87E-02	-1,218		Cytoplasm	transporter			516	11951	29754
ATP5G2	ATP synthase, H+ transporting, mitochondrial Fo complex, subunit C2 (subunit 9)	7963713	7,28E-03	-1,348		Cytoplasm	transporter			517	67942	171082
ATP5G3	ATP synthase, H+ transporting, mitochondrial Fo complex, subunit C3 (subunit 9)	--				Cytoplasm	transporter			518	228033	114630
ATP5H	ATP synthase, H+ transporting, mitochondrial Fo complex, subunit d	8018288	1,59E-04	-1,495		Cytoplasm	enzyme			10476	71679	641434
ATP5J	ATP synthase, H+ transporting, mitochondrial Fo complex, subunit F6	8069633	5,79E-03	-1,378		Cytoplasm	transporter			522	11957	94271
ATP5J2	ATP synthase, H+ transporting, mitochondrial Fo complex, subunit F2	8141295	3,13E-04	-1,727		Cytoplasm	transporter			9551	57423	690441
ATP5L	ATP synthase, H+ transporting, mitochondrial Fo complex, subunit G	7944216	1,18E-03	-1,424		Cytoplasm	enzyme			10632	27425	300677
ATP5O	ATP synthase, H+ transporting, mitochondrial F1 complex, O subunit	8070160	4,30E-02	-1,247		Cytoplasm	transporter			539	28080	192241
ATP5S	ATP synthase, H+ transporting, mitochondrial Fo complex, subunit s (factor B)	--				Cytoplasm	transporter			27109	68055	362749
ATPAF1	ATP synthase mitochondrial F1 complex assembly factor 1	--				Cytoplasm	other			64756	230649	313510
ATPAF2	ATP synthase mitochondrial F1 complex assembly factor 2	--				Cytoplasm	other			91647	246782	303190
BACE1	beta-site APP-cleaving enzyme 1	--				Cytoplasm	peptidase		MK-8931	23621	23821	29392
BCL2	B-cell CLL/lymphoma 2	--				Cytoplasm	transporter	diagnosis,efficacy,prognosis	oblimersen, rasagiline, (-)-gossypol, navitoclax, gemcitabine/paclitaxel, bortezomib/paclitaxel, ABT-199, paclitaxel/trastuzumab, paclitaxel/pertuzumab/trastuzumab, lapatinib/paclitaxel, doxorubicin/paclitaxel, epirubicin/paclitaxel, paclitaxel/topotecan, paclitaxel	596	12043	24224
CASP3	caspase 3, apoptosis-related cysteine peptidase	--				Cytoplasm	peptidase	diagnosis,disease progression,efficacy,unspecified application	caspase 3 inhibitor, emricasan	836	12367	25402
CASP8	caspase 8, apoptosis-related cysteine peptidase	--				Nucleus	peptidase	diagnosis,efficacy,prognosis		841	12370	64044
CASP9	caspase 9, apoptosis-related cysteine peptidase	7912646	4,75E-02	-1,360		Cytoplasm	peptidase	diagnosis,efficacy	caspase-9 inhibitor	842	12371	58918
CAT	catalase	7939298	2,56E-02	-1,380		Cytoplasm	enzyme	diagnosis	fomepizole	847	12359	24248
COX11	COX11 cytochrome c oxidase copper chaperone	--				Cytoplasm	enzyme			1353	69802	690300
COX15	cytochrome c oxidase assembly homolog 15 (yeast)	7935647	1,13E-02	-1,329		Cytoplasm	enzyme			1355	226139	309391
COX17	COX17 cytochrome c oxidase copper chaperone	8089795	8,77E-03	1,309		Cytoplasm	enzyme			10063	12856	89786
COX4I1	cytochrome c oxidase subunit IV isoform 1	7997702	4,82E-03	-1,320		Cytoplasm	enzyme			1327	12857	29445
COX4I2	cytochrome c oxidase subunit IV isoform 2 (lung)	--				Cytoplasm	enzyme			84701	84682	84683
COX5A	cytochrome c oxidase subunit Va	7990436	1,28E-03	-1,491		Cytoplasm	enzyme			9377	12858	252934
COX5B	cytochrome c oxidase subunit Vb	8043718	6,36E-04	-1,518		Cytoplasm	enzyme			1329		94194
COX6A1	cytochrome c oxidase subunit VIa polypeptide 1	7959153	9,86E-03	-1,500		Cytoplasm	enzyme			1337	12861	25282
COX6A2	cytochrome c oxidase subunit VIa polypeptide 2	--				Cytoplasm	enzyme			1339	12862	25278
COX6B1	cytochrome c oxidase subunit VIb polypeptide 1 (ubiquitous)	--				Cytoplasm	enzyme			1340	110323	688869
COX6C	cytochrome c oxidase subunit VIc	--				Cytoplasm	enzyme			1345		100365711
COX7A2	cytochrome c oxidase subunit VIIa polypeptide 2 (liver)	--				Cytoplasm	enzyme			1347	12866
COX7A2L	cytochrome c oxidase subunit VIIa polypeptide 2 like	8051777	1,58E-02	-1,276		Cytoplasm	enzyme			9167	20463	298762
COX7B	cytochrome c oxidase subunit VIIb	--				Cytoplasm	enzyme			1349	66142	303393
COX7C	cytochrome c oxidase subunit VIIc	8106776	1,53E-03	-1,658		Cytoplasm	enzyme			1350
COX8A	cytochrome c oxidase subunit VIIIA (ubiquitous)	--				Cytoplasm	enzyme			1351	12868	171335
CPT1A	carnitine palmitoyltransferase 1A (liver)	7949971	1,72E-04	-2,059		Cytoplasm	enzyme	unspecified application	perhexiline	1374	12894	25757
CYB5A	cytochrome b5 type A (microsomal)	8023855	6,46E-04	-1,691		Cytoplasm	enzyme			1528	109672	64001
CYB5R3	cytochrome b5 reductase 3	8076481	4,74E-02	-1,505		Cytoplasm	enzyme			1727
CYC1	cytochrome c-1	8148728	2,78E-03	-1,692		Cytoplasm	enzyme			1537	66445	300047
CYCS	cytochrome c, somatic	--				Cytoplasm	transporter			54205	13063	25309|100363502
DHODH	dihydroorotate dehydrogenase (quinone)	--				Cytoplasm	enzyme		teriflunomide, leflunomide	1723	56749	65156
FIS1	fission, mitochondrial 1	8141717	1,47E-02	-1,204		Cytoplasm	other			51024	66437	288584
FURIN	furin (paired basic amino acid cleaving enzyme)	7986092	1,15E-05	-2,466		Cytoplasm	peptidase	unspecified application	hexa-D-arginine, furin inhibitor, nona-D-arginine amide	5045	18550	54281
GLRX2	glutaredoxin 2	7923027	4,75E-04	-1,468		Cytoplasm	enzyme	safety		51022	69367	114022
GPD2	glycerol-3-phosphate dehydrogenase 2 (mitochondrial)	8045816	4,05E-02	-1,363		Cytoplasm	enzyme			2820	14571	25062
GPX4	glutathione peroxidase 4	8024194	1,13E-05	-2,021		Cytoplasm	enzyme			2879	625249	29328
GPX7	glutathione peroxidase 7	--				Cytoplasm	enzyme			2882	67305	298376
GSR	glutathione reductase	8150112	5,04E-05	-1,941		Cytoplasm	enzyme		carmustine/prednisone, carmustine	2936	14782	116686
HSD17B10	hydroxysteroid (17-beta) dehydrogenase 10	8172905	5,09E-04	-1,598		Cytoplasm	enzyme			3028	15108	63864
HTRA2	HtrA serine peptidase 2	--				Cytoplasm	peptidase			27429	64704	297376
LRRK2	leucine-rich repeat kinase 2	7954810	2,20E-02	1,339		Cytoplasm	kinase	diagnosis		120892	66725	300160
MAOA	monoamine oxidase A	--				Cytoplasm	enzyme		ladostigil, CX-1370, moclobemide, MAO-A inhibitor, phentermine/topiramate, fenfluramine/phentermine, methamphetamine, dextroamphetamine, procainamide, tranylcypromine, phenelzine, iproniazid, isocarboxazid, phentermine, benzphetamine, N-(2-indanyl)glycinamide	4128	17161	29253
MAP2K4	mitogen-activated protein kinase kinase 4	8005029	6,55E-03	-1,733		Cytoplasm	kinase			6416	26398	287398
MAPK8	mitogen-activated protein kinase 8	7927389	7,06E-01	-1,049		Cytoplasm	kinase		aplidine	5599	26419	116554
MAPK9	mitogen-activated protein kinase 9	8116402	2,68E-03	-1,465		Cytoplasm	kinase			5601	26420	50658
MAPK12	mitogen-activated protein kinase 12	8076962	1,35E-02	1,177		Cytoplasm	kinase		talmapimod	6300	29857	60352
MT-CO2	cytochrome c oxidase subunit II	--				Cytoplasm	enzyme			4513	17709	26198
NCSTN	nicastrin	7906576	8,30E-05	-1,412		Plasma Membrane	peptidase			23385	59287	289231
NDUFA1	NADH dehydrogenase (ubiquinone) 1 alpha subcomplex, 1, 7.5kDa	8169659	9,93E-03	-1,412		Cytoplasm	enzyme			4694	54405	363441
NDUFA2	NADH dehydrogenase (ubiquinone) 1 alpha subcomplex, 2, 8kDa	8114618	4,97E-03	-1,787		Cytoplasm	enzyme			4695	17991	291660
NDUFA3	NADH dehydrogenase (ubiquinone) 1 alpha subcomplex, 3, 9kDa	8031097	9,33E-03	-1,448		Cytoplasm	enzyme			4696	66091	691001|684509
NDUFA4	NDUFA4, mitochondrial complex associated	--				Cytoplasm	enzyme			4697	17992	681024
NDUFA5	NADH dehydrogenase (ubiquinone) 1 alpha subcomplex, 5	8142663	1,25E-03	-1,843		Cytoplasm	enzyme			4698	68202	25488
NDUFA6	NADH dehydrogenase (ubiquinone) 1 alpha subcomplex, 6, 14kDa	8076417	7,63E-06	-2,003		Cytoplasm	enzyme			4700	67130	315167
NDUFA7	NADH dehydrogenase (ubiquinone) 1 alpha subcomplex, 7, 14.5kDa	--				Cytoplasm	enzyme			4701	66416	299643
NDUFA8	NADH dehydrogenase (ubiquinone) 1 alpha subcomplex, 8, 19kDa	8163930	1,07E-02	-1,387		Cytoplasm	enzyme			4702	68375	296658
NDUFA9	NADH dehydrogenase (ubiquinone) 1 alpha subcomplex, 9, 39kDa	7953243	1,37E-02	1,280		Cytoplasm	enzyme			4704	66108	362440
NDUFA10	NADH dehydrogenase (ubiquinone) 1 alpha subcomplex, 10, 42kDa	8060063	8,46E-06	-1,383		Cytoplasm	transporter			4705	67273	678759|316632
NDUFA12	NADH dehydrogenase (ubiquinone) 1 alpha subcomplex, 12	7965515	1,76E-03	-1,665		Cytoplasm	enzyme			55967	66414	299739
NDUFA13	NADH dehydrogenase (ubiquinone) 1 alpha subcomplex, 13	--				Cytoplasm	enzyme			51079	67184	100911483|314759
NDUFAB1	NADH dehydrogenase (ubiquinone) 1, alpha/beta subcomplex, 1, 8kDa	8000323	1,37E-06	-2,262		Cytoplasm	enzyme			4706	102634451|70316	293453
NDUFAF1	NADH dehydrogenase (ubiquinone) complex I, assembly factor 1	7987642	7,75E-03	-1,795		Cytoplasm	other			51103	69702	296086
NDUFB1	NADH dehydrogenase (ubiquinone) 1 beta subcomplex, 1, 7kDa	7980955	8,28E-03	-1,328		Cytoplasm	enzyme			4707	102631912
NDUFB2	NADH dehydrogenase (ubiquinone) 1 beta subcomplex, 2, 8kDa	--				Cytoplasm	enzyme			4708	68198	362344
NDUFB4	NADH dehydrogenase (ubiquinone) 1 beta subcomplex, 4, 15kDa	8093314	1,10E-02	-1,366		Cytoplasm	transporter			4710	100041273|100042503|68194	501886|499131|688963|691675|100361934|288088
NDUFB5	NADH dehydrogenase (ubiquinone) 1 beta subcomplex, 5, 16kDa	8084092	2,50E-03	-1,477		Cytoplasm	enzyme			4711	66046	294964
NDUFB7	NADH dehydrogenase (ubiquinone) 1 beta subcomplex, 7, 18kDa	--				Cytoplasm	enzyme			4713	66916	361385
NDUFB8	NADH dehydrogenase (ubiquinone) 1 beta subcomplex, 8, 19kDa	--				Cytoplasm	enzyme			4714	67264	293991
NDUFB9	NADH dehydrogenase (ubiquinone) 1 beta subcomplex, 9, 22kDa	8148270	1,02E-03	-2,069		Cytoplasm	enzyme			4715	66218	299954
NDUFB10	NADH dehydrogenase (ubiquinone) 1 beta subcomplex, 10, 22kDa	7992402	1,79E-03	-1,906		Cytoplasm	enzyme			4716	68342	681418
NDUFB11	NADH dehydrogenase (ubiquinone) 1 beta subcomplex, 11, 17.3kDa	--				Cytoplasm	enzyme			54539	104130	299310
NDUFS1	NADH dehydrogenase (ubiquinone) Fe-S protein 1, 75kDa (NADH-coenzyme Q reductase)	8058428	2,59E-04	-1,767		Cytoplasm	enzyme			4719	227197	301458
NDUFS2	NADH dehydrogenase (ubiquinone) Fe-S protein 2, 49kDa (NADH-coenzyme Q reductase)	7906703	1,09E-05	-2,040		Cytoplasm	enzyme			4720	226646	289218
NDUFS3	NADH dehydrogenase (ubiquinone) Fe-S protein 3, 30kDa (NADH-coenzyme Q reductase)	7939825	5,09E-05	-1,861		Cytoplasm	enzyme			4722	68349	295923
NDUFS5	NADH dehydrogenase (ubiquinone) Fe-S protein 5, 15kDa (NADH-coenzyme Q reductase)	7900228	4,64E-04	-1,604		Cytoplasm	enzyme			4725
NDUFS6	NADH dehydrogenase (ubiquinone) Fe-S protein 6, 13kDa (NADH-coenzyme Q reductase)	8104298	7,65E-06	-1,740		Cytoplasm	enzyme			4726	623286|407785	679739|100912599
NDUFS7	NADH dehydrogenase (ubiquinone) Fe-S protein 7, 20kDa (NADH-coenzyme Q reductase)	--				Cytoplasm	enzyme			374291	75406	362837
NDUFS8	NADH dehydrogenase (ubiquinone) Fe-S protein 8, 23kDa (NADH-coenzyme Q reductase)	--				Cytoplasm	enzyme			4728	225887	293652
NDUFV1	NADH dehydrogenase (ubiquinone) flavoprotein 1, 51kDa	--				Cytoplasm	enzyme			4723	17995	293655
NDUFV2	NADH dehydrogenase (ubiquinone) flavoprotein 2, 24kDa	--				Cytoplasm	enzyme			4729	72900	81728
NDUFV3	NADH dehydrogenase (ubiquinone) flavoprotein 3, 10kDa	8068857	3,41E-04	-1,701		Cytoplasm	enzyme			4731	78330	64539
OGDH	oxoglutarate (alpha-ketoglutarate) dehydrogenase (lipoamide)	--				Cytoplasm	enzyme			4967	18293	360975
PARK7	parkinson protein 7	7897404	2,88E-03	-1,346		Nucleus	enzyme	diagnosis		11315	57320	117287
PDHA1	pyruvate dehydrogenase (lipoamide) alpha 1	8166335	4,31E-06	-1,978		Cytoplasm	enzyme	unspecified application		5160	18597	29554
PINK1	PTEN induced putative kinase 1	7898663	1,71E-02	-1,263		Cytoplasm	kinase	diagnosis		65018	68943	298575
PRDX3	peroxiredoxin 3	7936661	7,78E-04	-1,634		Cytoplasm	enzyme	diagnosis		10935	11757	64371
PRDX5	peroxiredoxin 5	--				Cytoplasm	enzyme	unspecified application	auranofin	25824	54683	113898
PSEN1	presenilin 1	--				Plasma Membrane	peptidase	diagnosis,unspecified application	tarenflurbil	5663	19164	29192
PSEN2	presenilin 2	--				Cytoplasm	peptidase	diagnosis	tarenflurbil	5664	19165	81751
PSENEN	presenilin enhancer gamma secretase subunit	8027996	1,20E-03	-1,785		Plasma Membrane	peptidase			55851	66340	292788
RHOT2	ras homolog family member T2	7991989	9,91E-03	-1,321		Cytoplasm	enzyme			89941	214952	287156
SDHA	succinate dehydrogenase complex, subunit A, flavoprotein (Fp)	8104166	2,31E-04	-1,755		Cytoplasm	enzyme			6389	66945	157074
SDHB	succinate dehydrogenase complex, subunit B, iron sulfur (Ip)	7912928	4,28E-05	-1,908		Cytoplasm	enzyme			6390	67680	298596
SDHC	succinate dehydrogenase complex, subunit C, integral membrane protein, 15kDa	8011212	4,74E-02	-1,369		Cytoplasm	enzyme			6391	66052	289217
SDHD	succinate dehydrogenase complex, subunit D, integral membrane protein	7899016	1,54E-03	-1,734		Cytoplasm	enzyme		hexachlorophene	6392	66925	363061
SOD2	superoxide dismutase 2, mitochondrial	8130556	1,53E-03	1,262		Cytoplasm	enzyme	diagnosis,unspecified application		6648	20656	24787
SURF1	surfeit 1	--				Cytoplasm	enzyme			6834	20930	100912008|64463
TRAK1	trafficking protein, kinesin binding 1	8079037	4,06E-04	-1,297		Nucleus	other			22906	67095	316085
TXN2	thioredoxin 2	8075778	3,74E-02	-1,339		Cytoplasm	enzyme			25828	56551	79462
TXNRD2	thioredoxin reductase 2	--				Cytoplasm	enzyme			10587	26462	50551
UCP2	uncoupling protein 2 (mitochondrial, proton carrier)	7950307	6,20E-05	-2,065		Cytoplasm	transporter			7351	22228	54315
UQCR10	ubiquinol-cytochrome c reductase, complex III subunit X	8072274	2,47E-05	-1,745		Cytoplasm	enzyme			29796	66152	685322
UQCR11	ubiquinol-cytochrome c reductase, complex III subunit XI	8032284	3,85E-04	-1,390		Cytoplasm	enzyme			10975	66594	690848
UQCRB	ubiquinol-cytochrome c reductase binding protein	--				Cytoplasm	enzyme			7381	67530
UQCRC1	ubiquinol-cytochrome c reductase core protein I	8087100	1,46E-04	-1,936		Cytoplasm	enzyme			7384	22273	301011
UQCRC2	ubiquinol-cytochrome c reductase core protein II	7993872	9,36E-03	-1,479		Cytoplasm	enzyme			7385	67003	293448
UQCRFS1	ubiquinol-cytochrome c reductase, Rieske iron-sulfur polypeptide 1	8073192	4,58E-02	-1,285		Cytoplasm	enzyme			7386	66694	291103
UQCRH	ubiquinol-cytochrome c reductase hinge protein	7912670	4,91E-04	-1,489		Cytoplasm	enzyme			7388	100042918
UQCRQ	ubiquinol-cytochrome c reductase, complex III subunit VII, 9.5kDa	8107998	6,68E-03	-1,468		Cytoplasm	enzyme			27089	22272	497902
VDAC1	voltage-dependent anion channel 1	8114145	1,13E-02	-1,382		Cytoplasm	ion channel			7416	22333	83529
VDAC2	voltage-dependent anion channel 2	8042335	3,67E-03	-1,762		Cytoplasm	ion channel			7417	22334	83531
VDAC3	voltage-dependent anion channel 3	8146216	1,04E-02	-1,639		Cytoplasm	ion channel			7419	22335	83532
VPS9D1	VPS9 domain containing 1	--				Other	transporter			9605	72325	307923
XDH	xanthine dehydrogenase	8051322	2,72E-03	1,296		Cytoplasm	enzyme	unspecified application	allopurinol, febuxostat, xanthine oxidase inhibitor	7498	22436	497811
